# Supplementary material for: Prediction of Protein Domain with mRMR Feature Selection and Analysis
Source: PLoS One. 2012 Jun 15;7(6):e39308. doi: 10.1371/journal.pone.0039308 (PMC3376124; doi:10.1371/journal.pone.0039308)
Supplement: Supporting Information S1 — The UniProt ID codes for the proteins in the benchmark dataset: (A) training dataset and (B) testing dataset. (XLSX) [file pone.0039308.s001.xlsx]

## Sheet: Sheet1
Training dataset protein ID	Testing dataset protein ID
Q8X8Q3	A0JMA9
P35207	A0JMZ4
O32057	A0PU35
Q5U623	A1A5Q6
Q9SIC9	A1CD85
P33634	A1YEX3
P76261	A1Z9P3
Q9NZQ3	A2A3N6
P0AFU1	A2A6A1
Q5TYW1	A2WWV5
Q4PHN4	A3MDY1
Q56YJ8	A4HS78
P39928	A4IG55
Q9XVS7	A5DSB5
Q02998	A5DSN2
O95625	A6NDN8
Q9UKX7	A6QLU8
P37889	A6QQC6
Q2TA45	A6VKH3
B8NIV9	A6X554
O00622	A7MB10
P25941	A7TM88
Q92692	A7TSV7
Q6ARA9	A7X715
B5DUH6	A7YWH3
P10515	A7ZKS4
P75863	A8MQY1
P76236	A8QCY3
O48963	A8R4Q8
O74845	A8WAT2
Q8VE96	A8WQY8
P34400	A8X481
Q9V2D7	A8XU52
A6NCI4	A9LS46
Q08412	B0FZP1
Q09244	B0Y0P7
Q6FJ00	B1JS04
Q54G02	B2MW49
Q86S05	B2T606
Q07436	B3ERZ2
Q2T9Q7	B3LGK1
Q10123	B3LLP9
Q566B3	B4HEJ6
P81019	B4J780
P79065	B5VNQ3
P42292	B6H6F3
Q09276	B8D9Q1
Q03CR5	B8E9D5
P40450	C0SPC3
Q9X772	O00268
Q9Y2K1	O00300
Q32KY8	O00763
Q58A63	O01159
O28137	O01700
Q07152	O01763
Q7X7L3	O01991
P41846	O04057
Q9LM71	O04134
Q54QM6	O04251
O15062	O06743
P54371	O06979
Q54W86	O06996
Q8C0M0	O07451
Q5A744	O07513
Q863Z5	O07549
Q5UQR0	O07570
Q5KS50	O07579
Q97QP7	O07614
P58545	O13598
P41822	O13601
Q92357	O13722
Q5UPK8	O13773
Q32L26	O13945
Q86AT9	O13987
P95194	O14120
Q86VH2	O14127
A3KNX5	O14132
P08159	O14200
Q8CCN1	O14283
P45897	O14369
Q54MI3	O14544
Q6IMN6	O14594
P24279	O14924
O29310	O15428
Q04205	O15816
Q44123	O18023
Q944B6	O18209
Q8PXC6	O18216
Q86B87	O18381
Q03989	O21263
Q09092	O22040
O05052	O23305
Q6NZ13	O26776
Q6X9E4	O28646
Q54V82	O31178
Q8NEZ2	O31249
Q15116	O31417
Q55GR7	O31430
O22193	O31443
Q6PCT2	O31480
Q6X5S6	O31522
Q54RY6	O31564
Q5T124	O31601
Q9VYV5	O31661
Q9FLX3	O31671
O31875	O32248
Q52BY4	O34375
P98092	O34424
P67705	O34469
Q2YV55	O34647
Q9KEI9	O34720
O60861	O34983
P34288	O35413
Q9NRF2	O42414
Q9SFZ3	O42917
O94769	O42954
Q8N264	O42967
Q796S4	O43070
O94985	O43586
P10383	O43593
Q9FXA3	O44628
Q18685	O44739
Q6ZV73	O47027
Q5UQJ6	O50161
P22082	O50515
P25369	O50523
Q9M0K4	O51555
Q99383	O53712
Q9Y0C9	O53757
Q9VC45	O54834
P55519	O54967
P27033	O54991
Q8C5U9	O60046
Q9ERE6	O60053
Q890K1	O60106
P51878	O60158
Q54Y27	O60575
P33753	O61064
Q09830	O61460
Q9Y7U5	O64654
Q8BWM0	O64687
P62087	O66861
Q13094	O66883
Q86XE3	O67065
P27245	O69302
Q9W0K7	O70156
O51042	O74345
Q8T0W2	O74356
O88093	O74360
Q54BH5	O74398
P29536	O74405
Q54LC7	O74485
P57078	O74497
Q21059	O74526
O34574	O74755
P52698	O74830
Q54G94	O74842
Q9NWH9	O75081
Q3LRZ3	O75460
Q8BG93	O75494
Q9NRH2	O75678
P37707	O76906
A1A5K6	O77775
Q19238	O81332
P0C530	O82882
P84738	O83895
Q21653	O83971
O32145	O86228
Q8N4C7	O86230
P08630	O88322
O94531	O93852
Q9P7S4	O93918
Q14680	O94455
Q13261	O94589
Q67UX0	O94606
Q9VWP4	O94621
Q54CS7	O94661
P0A952	O94812
Q03193	O94885
Q6DD04	O94972
Q92738	O95153
P40985	O95243
O94526	O95944
O95999	O97237
Q58520	P00276
Q9T072	P00536
O49250	P01832
Q5JV73	P01867
P40494	P03069
Q3ZBG5	P04132
Q5E9G6	P04412
Q22712	P04821
Q54H45	P05552
Q9SL79	P07261
Q9IA97	P07296
Q5EAD3	P07374
P0C197	P07822
Q9P3W1	P07984
P74436	P07988
Q9SF32	P08018
C5CEB5	P08457
P0CAX7	P08922
Q54HT1	P09208
Q6DIB5	P09226
Q8R054	P09326
Q8T2A1	P09485
Q92376	P09713
P22846	P09727
Q6AYH3	P09758
Q6BRH9	P0A0C2
Q6ZSY5	P0A0N3
Q13625	P0A3D5
P35824	P0A4M7
Q9M7T0	P0A629
Q86UR5	P0A642
P05189	P0A9V7
Q8IM77	P0AA74
Q55E26	P0AA85
O13674	P0AAP2
Q9S7P9	P0AC61
Q5UQB9	P0ACB6
O13919	P0ACP3
Q8IUB2	P0ACU8
Q0AFI5	P0AD02
Q5TJ57	P0ADD8
Q08DZ2	P0AE47
Q8VZ22	P0AEL7
P51336	P0C0T1
Q58746	P0C0T2
P40510	P0C1J6
Q96DT7	P0C1J7
O28720	P0C918
O80608	P0CAN6
P87109	P0CAZ1
Q22366	P10474
Q69K07	P11309
P32350	P11747
Q54BA2	P13238
Q54Z25	P13566
Q54QE6	P13794
P27590	P13830
P47135	P14083
O73683	P14182
Q04673	P14222
Q54DC8	P14328
Q8TY11	P14381
Q54JC7	P15939
Q58827	P16684
Q9P3B1	P17378
A5DEZ5	P17518
P08688	P17906
Q9T1Q7	P18431
Q54C31	P18491
Q9Y0T2	P18615
O80977	P19238
Q57762	P20639
P46012	P21161
P07982	P21337
Q7RXA6	P21513
Q1ZXR2	P22080
P38990	P22409
Q70PP2	P22804
Q5T5Y3	P22963
P11797	P22997
P75952	P23246
Q9V8R9	P23857
Q9PMD9	P23873
O17883	P23914
O14328	P23922
P27015	P24030
Q9H9B1	P25302
Q3SZK8	P25605
P38369	P26167
Q5ZI43	P26305
P34314	P26362
P53156	P26493
Q7K480	P26508
P57550	P26762
Q04688	P26802
Q9VYA0	P26831
Q9VUI3	P27197
Q9SRX9	P27484
Q0JMD4	P27619
Q6YYA3	P27637
P76237	P28067
Q13105	P28191
Q03468	P28351
Q8TAC1	P28614
Q00106	P29020
Q92350	P29303
Q54CC5	P29349
O44552	P29597
Q96LW7	P29776
Q52915	P30113
Q08001	P30652
Q9U8G7	P30979
Q6AWX6	P31007
Q571K4	P31129
A7YWD2	P31332
Q6BN88	P31370
Q8C7M3	P32386
Q8IY33	P32389
P94441	P32562
Q6PEW0	P32657
P39979	P32866
A9MFB2	P32909
Q9UUI6	P33402
Q6H9L7	P33651
P37547	P33666
Q5KJJ8	P33951
Q01371	P34152
P25545	P34167
Q55FP1	P34230
P32605	P34333
Q9RQQ0	P34356
Q21770	P34472
Q9YC08	P34481
O29501	P34531
Q09792	P34756
Q8QL26	P34892
Q9BEG5	P35085
P39376	P35709
Q2LWY9	P36036
Q60377	P36124
Q9W0V1	P36534
Q8NHY3	P36720
Q07084	P37624
O94988	P37663
A2SQM6	P38035
Q9CMY2	P38080
P34393	P38153
Q4WRE2	P38360
Q8GXC7	P38538
Q9W1W9	P38636
P13518	P38692
O74862	P38717
A7X3W1	P38927
O51145	P38938
Q51786	P38977
B9EKX1	P39048
Q9WU40	P39104
P56975	P39409
Q8TE12	P39538
Q0P4Q4	P39793
Q5U534	P39796
Q91FU0	P40013
Q8NRF6	P40036
P46136	P40048
Q8RWQ8	P40059
P45574	P40358
P22697	P40553
P98162	P40564
Q8LQ36	P40791
A8XXC0	P40917
Q8B0U2	P41060
Q8N5H7	P41707
Q9NQC7	P41813
Q9D0D5	P41990
P10802	P42226
Q15370	P43041
Q9V029	P43082
Q9P7R8	P43317
Q10186	P43405
Q6A332	P43565
Q54NP8	P43902
Q9VKJ1	P44030
P53367	P44170
P16425	P44442
Q86XR5	P44450
Q2YMX6	P44540
P37569	P44635
B9LSR5	P44721
O00443	P46023
Q21106	P46100
Q6Z829	P46908
Q89581	P47042
P51513	P47116
A2A3V1	P47323
Q9DC22	P47568
Q8CGF7	P47825
Q5SC60	P49263
Q9TW65	P49303
Q8AVK2	P49606
Q8WVJ2	P49657
Q98PL5	P49695
P51342	P49736
P16589	P49805
Q28KP2	P50024
C0SPB3	P50070
Q59N20	P51026
A5WGC0	P51092
Q99MU0	P51123
Q54HX6	P51784
O84879	P51957
A4I1H7	P52016
Q7X7E9	P52593
A5DUP0	P52606
P38700	P52757
P03076	P53233
Q27294	P53270
Q54C78	P53694
P38870	P53861
Q9H422	P54132
P10681	P54164
Q9Y7T0	P54178
O77416	P54435
Q5QMZ9	P54444
Q9Y806	P54608
P37728	P54643
Q32M84	P54662
Q55445	P54704
Q9H4E7	P54794
P37080	P54883
Q557F4	P55518
P75039	P55702
Q7PMU8	P55884
A1Z9E2	P56095
P34544	P56216
Q3TEW6	P56960
O95425	P57220
Q9U1H9	P57775
Q9SAG8	P59799
Q12288	P59892
P85037	P59894
A5DBE7	P59926
Q5XIZ9	P63128
Q8T674	P63206
A2ZMR9	P63391
P34681	P63393
Q86VQ3	P63399
Q6FP19	P65529
Q8NE28	P67431
Q54Y98	P67432
Q2M3G4	P67442
Q99176	P67711
Q55NZ6	P68569
B0K019	P69807
Q00095	P72056
Q9Y7N9	P73123
Q8MSX1	P73625
A6QR11	P74126
Q8T4F7	P74217
P46913	P74373
P91621	P75097
P36075	P75128
Q7TSQ1	P75322
Q54WH2	P75354
P38093	P75386
P20169	P75437
Q96N64	P76117
Q58219	P76245
P45365	P76594
P0C9A4	P77395
Q9R9U8	P78524
P46934	P78813
P41834	P78926
O76743	P79621
Q9LRB0	P80217
Q9M1Y1	P80491
O43572	P80517
Q99LY2	P81327
Q80W68	P81594
P22537	P81760
Q8I7I5	P81901
Q99JY1	P82120
Q9HB58	P82593
P19880	P82853
O75334	P83425
P16369	P83516
Q5EG05	P84252
O31516	P87139
Q59S66	P87163
P90895	P87216
O62771	P87238
Q6FY22	P91953
P73771	P92966
Q9I4G8	P94433
Q96RF0	P95453
P36881	P96236
Q6S000	P96574
P46970	P96683
Q9Z258	P97247
P34483	P97432
P23031	P97497
Q94126	P97793
Q28FY7	P97797
Q9ZW88	P97816
P18207	P98082
Q04804	P98174
Q4PF83	Q01108
Q8NFT2	Q01560
P46941	Q01577
Q54UG3	Q01620
Q9JLU4	Q01842
Q9LTC7	Q02119
Q45593	Q02140
Q6BV76	Q02181
P48423	Q02425
P52824	Q03100
P37097	Q03637
O67821	Q03751
Q9P2R6	Q03792
P21325	Q04083
O32075	Q04164
Q0DST9	Q04201
Q5S248	Q04226
Q9NYB0	Q04505
Q8NB66	Q04515
P14677	Q04856
P51321	Q04947
P0C895	Q04SW3
P34459	Q04TR5
P00451	Q05183
Q8UVQ4	Q05609
Q5CD17	Q05670
Q15814	Q05809
P06777	Q05930
Q8RXY0	Q05AV1
Q02219	Q06259
Q96P70	Q06505
Q93Z00	Q06640
Q0DA50	Q06839
O95835	Q08170
Q58006	Q08287
A8N3G7	Q08444
Q5UPY6	Q08748
Q9Y365	Q08954
A8WVU7	Q08CW8
P33915	Q08DK1
Q03529	Q09101
P38349	Q09118
Q6NXP0	Q09285
Q7LKZ7	Q09361
Q9W5D0	Q09435
Q9P6P7	Q09441
Q26646	Q09500
Q6ZQ03	Q09525
Q54QV3	Q09550
P29166	Q09733
P30622	Q09746
Q9QYY0	Q09848
O44199	Q09868
A6NKF2	Q09948
P20929	Q09TK9
P53273	Q0DLG0
Q0RDV0	Q0IWL9
Q810W9	Q0P4A4
Q5NVH8	Q0V881
Q8BJI4	Q0VAX3
Q75J93	Q0VCE2
Q9FIX5	Q0WNY5
Q0PA12	Q10156
Q6UX06	Q10199
O74964	Q10201
O14944	Q10255
Q96IV0	Q10362
Q9BV44	Q10424
Q92667	Q10491
A7X4M1	Q10551
Q9BXW6	Q10952
Q8WWG1	Q10955
Q96ME1	Q11094
Q86L99	Q12152
Q8VI75	Q12229
P29397	Q12241
Q803V3	Q12297
Q5C9Z4	Q12348
O97676	Q12447
O31990	Q12888
P13309	Q13164
Q8TRL1	Q13191
A7ZI28	Q13554
Q6ZS10	Q14005
C0H4W3	Q14140
Q9HLT5	Q14679
Q96DM3	Q14781
O75121	Q14966
Q24206	Q15051
Q7S9B7	Q15386
P06729	Q15696
Q5DU14	Q16254
Q8MPZ7	Q16384
Q5T1H1	Q16VD3
Q10103	Q17282
Q4WHB7	Q17388
Q66T02	Q17574
P11433	Q17Q91
Q54T76	Q17QK6
Q4LDE5	Q17RY0
Q55GV9	Q18034
Q5QJ38	Q18ER3
Q6INN8	Q18GF5
P52693	Q19127
P13249	Q196W4
A4IIF2	Q19970
P05946	Q1A5X6
P17442	Q1HVG2
Q9BVN2	Q1L6Q1
O60346	Q1M199
P0AFA3	Q1RH27
P42777	Q1XDE4
Q8SSY6	Q20970
P30111	Q21341
A5D8V6	Q23917
P54595	Q24009
Q8T498	Q24322
Q9HAP2	Q27324
Q96LJ8	Q27450
O26929	Q28068
P0A5U5	Q28201
Q91V12	Q283Q6
P50488	Q29099
Q8STN7	Q297U0
P09865	Q29CV2
Q7T005	Q29HW3
B0X0K1	Q2FI55
Q9HB10	Q2GSX8
P25438	Q2HJA8
Q9PM37	Q2IL14
P21969	Q2IN45
O01761	Q2K6Q4
Q9NR48	Q2KI78
P0C025	Q2KII1
P86177	Q2L6L1
Q8CFW7	Q2M197
C0H3S9	Q2MY50
C0HAC0	Q2NKQ1
Q5KK25	Q2T9P0
Q8NHL6	Q2TAL5
B7GNH2	Q2TAL6
Q9Z319	Q2TBA3
O06187	Q2TBN5
P14262	Q2V4F9
P54737	Q2WGN9
P91927	Q32LM4
Q148M8	Q32MK0
Q86J12	Q32PB2
Q870Q1	Q338N2
P62500	Q3B807
Q555U5	Q3E875
Q96JZ2	Q3EBY8
Q9H8J5	Q3ED68
P22262	Q3LHL9
P39838	Q3T0T0
Q9GZT9	Q3UG98
Q10633	Q3US16
Q1LZ74	Q3V0G7
P0ADQ4	Q3ZBA7
Q8IYD8	Q3ZBT6
Q5VZ19	Q43349
Q9UF11	Q44052
Q55FV5	Q44407
Q9UTE3	Q44504
P39946	Q45057
P64691	Q45827
P17121	Q46072
Q12443	Q46864
P35088	Q47005
A6NE02	Q47679
Q5NVQ2	Q47840
Q9UMZ3	Q47945
P15292	Q47UY2
Q9VAW5	Q48468
Q53EL6	Q497V5
Q9FZK1	Q4FPS7
Q869L3	Q4J946
P55789	Q4KUS1
Q13YL3	Q4P0Y5
P27016	Q4P6D5
P36639	Q4P7Q1
Q09912	Q4PB75
Q01917	Q4PBP5
A4IG32	Q4QNL5
A8WUV1	Q4R910
P53617	Q4UU85
P67436	Q4V7P7
Q9MYZ9	Q4W815
Q8BLF2	Q4WYA1
A1ZAU8	Q50614
Q9BXP8	Q50862
Q3UPF5	Q51507
O44783	Q52107
Q8R2Y2	Q52665
Q9V7U0	Q52999
O43451	Q52KB5
P0C2F6	Q53R41
Q8BKJ9	Q53RT3
A6NI15	Q54B33
P33515	Q54BC9
Q57147	Q54CV5
Q23977	Q54D67
Q9JJY4	Q54D84
P23352	Q54DF2
Q57532	Q54DH8
P45611	Q54DL7
Q06277	Q54E35
P33896	Q54EH1
Q9C0W8	Q54EW0
Q58288	Q54F44
Q8GZA8	Q54FD5
Q9HLR8	Q54FF3
P25848	Q54FF4
Q96T58	Q54GB2
Q50H33	Q54HD2
P39102	Q54J14
P23250	Q54J98
Q08962	Q54JA4
O60107	Q54KZ8
Q55F37	Q54LH8
Q06003	Q54LR6
P25344	Q54MI9
Q9FL53	Q54MJ9
P37177	Q54MV3
Q6ZSB9	Q54N86
P09838	Q54NF8
Q557F6	Q54P70
Q84WW1	Q54PP6
Q4P7M1	Q54PY1
Q7ZYJ3	Q54QI2
A0AUS0	Q54QQ1
P32011	Q54R58
Q52880	Q54R95
Q7Z3K3	Q54SC4
P94026	Q54ST3
Q8N6K7	Q54T01
Q7NB76	Q54T16
Q8H100	Q54UL8
P98160	Q54VF1
P30343	Q54VW7
P52101	Q54WD7
Q6FQH3	Q54XQ2
Q47718	Q54Y18
Q57892	Q54Y73
Q8ITY4	Q54YF2
Q6FU69	Q54YV1
Q7TMJ8	Q54ZN3
Q9USY2	Q556J6
P22413	Q55940
Q2YJF8	Q559A0
Q10966	Q55A66
Q4WP02	Q55BI8
Q3V4Q4	Q55BM1
P38850	Q55CN0
Q9P785	Q55D17
Q3KR37	Q55D99
Q9QXL8	Q55DK2
Q9FJL4	Q55DW9
Q9ZVC9	Q55E93
Q8IZF6	Q55EI8
Q148M6	Q55FJ0
Q6DGF9	Q55GN6
Q9X1Q3	Q55GU0
P0CB25	Q56564
Q8S8N4	Q568K5
P03600	Q57252
Q8IUQ0	Q57610
Q5RL51	Q57748
P40485	Q57885
P98159	Q57976
P0C5S3	Q57KZ6
Q54DR0	Q57QC4
Q99N50	Q58059
Q9BYT3	Q58074
P78814	Q58186
Q58068	Q58221
Q07533	Q58604
O14641	Q58799
P83985	Q58845
P46833	Q58981
Q2FY80	Q58DF9
Q01397	Q59146
O93530	Q5A4G9
A4H7G5	Q5AAJ7
Q9QZS3	Q5AGC7
Q18563	Q5B8X6
O17450	Q5BI42
P53258	Q5DT21
O13889	Q5E9X5
Q9Y279	Q5F349
O07086	Q5HEG2
Q86YV5	Q5HN96
O75534	Q5HR29
O55768	Q5HZT9
Q8R0C3	Q5IJ48
Q39635	Q5JKN1
Q9N425	Q5KB66
O43157	Q5KFQ8
Q9P267	Q5KPU1
P54739	Q5M8Z2
Q9FKK2	Q5N806
C7GS77	Q5PB43
Q09318	Q5PEA9
Q921R4	Q5PQ50
Q12511	Q5R9A7
P37349	Q5RBI7
P42250	Q5S7T7
Q196Z0	Q5SUE7
O34536	Q5SZI1
Q9WVX8	Q5T1M5
A6QLD2	Q5T230
Q9H6D8	Q5T3I0
P42093	Q5TJ56
Q921U8	Q5U3N0
P34100	Q5UP54
P52696	Q5UP57
P37608	Q5UP77
Q93118	Q5UP79
Q9XTB5	Q5UPB5
P0C5S6	Q5UPJ4
P28159	Q5UQ40
Q557E7	Q5UQA8
Q7YSI9	Q5UQC1
Q55DJ9	Q5UQP2
Q5CZQ0	Q5UQW0
Q9NUY8	Q5UQY3
P81392	Q5UR20
A9LZQ2	Q5UR25
Q12331	Q5UR69
Q8NG50	Q5UYF3
Q96GE6	Q5V3R2
Q98514	Q5VMP0
Q8JHF4	Q5VUJ9
O43295	Q5VV42
O83128	Q5VYJ5
P38262	Q5VZP5
O64837	Q5WL64
O74840	Q5XAF5
Q5VT06	Q5XIC8
Q4V8K3	Q5XX13
Q8WQ85	Q5YDB6
Q86UU1	Q5Z5Q3
Q505H7	Q5Z8P2
Q09807	Q5ZHY5
Q9C690	Q5ZKK1
Q10550	Q5ZLN5
Q8WV44	Q5ZM39
Q03610	Q5ZPR3
Q07688	Q601U6
Q6ZSC3	Q60348
Q13029	Q60472
Q9FY46	Q60767
Q25088	Q60LV7
O31769	Q60YJ7
P14725	Q61010
Q81K31	Q61CX7
Q9LD07	Q61DH4
Q8RWB8	Q63190
Q0VCA9	Q63317
Q9URY3	Q64124
Q17339	Q645M6
Q8S8Q9	Q653H7
O74738	Q658N2
Q04635	Q65Z40
Q9UU99	Q66IJ0
Q9J535	Q67726
Q96EP1	Q67NG0
O74503	Q680Q4
Q9BRP7	Q68D85
Q1ZXH8	Q68G75
Q0JGS5	Q6A0A2
Q8R1X6	Q6AZT6
Q5ZAY0	Q6BH66
O76081	Q6BWZ7
Q64337	Q6C435
Q6ZNL6	Q6C449
Q5AD73	Q6C7G8
Q9SIV5	Q6CPC2
O13932	Q6DFV7
P02765	Q6DGZ0
O43516	Q6DHR3
P54441	Q6DN14
Q9WYR0	Q6E3F0
P96676	Q6FIP7
Q92743	Q6FJ48
Q9QXC1	Q6FKK0
Q9HA26	Q6FR93
Q9S3P9	Q6GKL1
Q24592	Q6GL38
P43787	Q6GYQ0
Q8N3G9	Q6H543
A1L209	Q6H874
P40530	Q6IUP1
P09731	Q6L171
Q54K19	Q6L5C4
Q10572	Q6NJ43
O00936	Q6NPN5
Q17QN4	Q6NTN5
Q9BY77	Q6NYD7
Q9FNH4	Q6NYU6
Q99314	Q6P0N0
Q05549	Q6PI47
Q8IWT3	Q6QHK4
P29370	Q6R5P0
P25349	Q6R7K3
Q8TF72	Q6S003
Q9BWU0	Q6UKI2
Q5XAY3	Q6UXK2
Q57652	Q6UXM1
Q8TM02	Q6UXN8
P39061	Q6UXZ0
Q9ULU4	Q6W8W4
P21073	Q6WKZ4
Q55AP8	Q6XNL5
Q7L273	Q6ZMC9
P29747	Q6ZMZ3
A8XP97	Q6ZQ12
Q8TB45	Q6ZU64
Q08D88	Q6ZUM4
Q67QF2	Q740Y5
Q9ZJX9	Q74RF8
Q9P7B5	Q754R2
Q968X7	Q757A5
Q91FL8	Q75AL5
Q9P7H2	Q75BG6
Q75AF5	Q75BK1
Q0P4K8	Q75BU2
P84032	Q75CD6
P32398	Q75D46
Q9VFS5	Q75E19
Q9C7R6	Q75NR7
Q5KF46	Q75SY5
P80060	Q76CA1
Q493G5	Q76NI1
Q9USJ8	Q7G193
Q0WPQ2	Q7KM13
O74897	Q7KRY6
O32001	Q7L4P6
P33122	Q7L8L6
O59748	Q7M3Y0
Q8QG61	Q7MUW2
Q01804	Q7NBH9
Q8IS12	Q7QIQ6
Q64028	Q7SB65
O10270	Q7SYJ9
Q8KYT4	Q7SZL5
Q8CGK5	Q7TN88
Q49399	Q7TT41
P32523	Q7TX80
O94955	Q7U6F4
Q8IS11	Q7VNT5
O13433	Q7VRA5
Q621J7	Q7XJS0
Q8TUT0	Q7XTS3
O43077	Q7Z2Y5
Q54L75	Q7Z3H4
P17040	Q7Z401
A4ZDL6	Q7Z4K8
P37142	Q7Z4V5
Q20745	Q7Z6J2
Q5TJ55	Q801X7
Q8RWU5	Q80Y24
Q54CR9	Q83883
P55629	Q83BS0
Q5Z980	Q83BT6
Q9NTX7	Q84TX2
Q8IWE5	Q84YK8
P49330	Q865F0
P38797	Q867T7
P85831	Q869S5
Q9MA55	Q869Z0
Q54VU4	Q86AE1
Q8C7X2	Q86B47
Q32LQ1	Q86HX9
P78067	Q86IV4
P48000	Q86T13
P11460	Q86TU7
Q6UX27	Q86W28
Q46845	Q86WI3
Q9DAM2	Q86X24
Q9BWV7	Q86XD8
Q2Q5Y8	Q875B6
Q8VJ51	Q87K77
Q51761	Q87KW0
Q9Z985	Q89182
Q54HL4	Q89AS6
Q8IS19	Q8AWW5
Q54RR8	Q8AXS4
A4Q9E5	Q8BHA1
Q8YR50	Q8BLY1
Q3V1D5	Q8BSI6
Q4N4N8	Q8BT20
Q4P209	Q8BVM2
Q9CAZ0	Q8BW88
P18126	Q8BX57
Q5UNS9	Q8C5W0
Q58717	Q8C6P8
P0C7P4	Q8CB44
Q71DR4	Q8CE22
P27454	Q8CE33
Q8WXI3	Q8CHC4
P94608	Q8EA81
Q9ULJ3	Q8EUC1
P42029	Q8EUR3
Q3MPQ4	Q8FNR0
Q54Q69	Q8FPZ7
Q5K723	Q8GP19
Q54G05	Q8GWP0
Q5UQN4	Q8GY55
P32806	Q8I1I3
Q8GWJ4	Q8I8V0
Q7D9K1	Q8ID92
O95980	Q8INF0
P39993	Q8IS15
Q0WV96	Q8IUN9
Q99188	Q8IVL1
P61802	Q8IW00
Q5UQS8	Q8IX05
Q62656	Q8IXT5
Q339K6	Q8IYR2
Q05071	Q8IZ96
Q01583	Q8IZD9
Q96QH2	Q8K0L0
A4Q9F4	Q8K2C7
A1A4L5	Q8K442
Q04690	Q8L5W8
Q54Q80	Q8L831
Q10193	Q8L936
P60119	Q8LB17
Q55FI4	Q8MLZ5
Q9NIF3	Q8MQW8
Q9NXL9	Q8MUC5
Q65TL7	Q8MY85
Q9P7T1	Q8N205
Q6FKB1	Q8N2E2
Q6SJQ7	Q8N336
P58154	Q8N398
P0C8M5	Q8N3C7
Q9RX15	Q8N8H1
P22611	Q8N9S9
Q554P0	Q8N9U0
Q754G7	Q8NCN2
P28815	Q8NCP5
P30847	Q8NDB2
O17583	Q8NE09
Q6AYQ3	Q8NFA0
Q0IHQ3	Q8NFJ8
Q8SVP8	Q8NHP6
P67104	Q8P5F9
O51768	Q8PK58
Q8S9D1	Q8PV18
O94393	Q8R0F5
B7XHR6	Q8R3V6
Q54TK8	Q8RWN7
P38160	Q8RXR2
Q4UNH3	Q8S4P6
Q8AXY6	Q8SQ21
Q9HCN3	Q8SS86
P09932	Q8SSE7
P22260	Q8SVC0
Q57998	Q8T2I8
Q03654	Q8TAB3
Q6PFX2	Q8TAZ6
Q5RE34	Q8TBE0
Q56X72	Q8TC99
P32854	Q8TCJ0
Q80ZQ0	Q8TCX5
Q91FW9	Q8TDM6
Q99J86	Q8TDQ0
O07586	Q8TF44
Q86YD5	Q8UAA8
Q4P9X4	Q8UVC3
Q6BSP4	Q8V2V1
Q7T6X2	Q8VBU8
P01132	Q8VXV4
P08138	Q8VZJ1
Q10528	Q8W3K0
Q9LM55	Q8W4J8
Q13546	Q8WQC0
Q8NJR4	Q8WTR8
O06972	Q8WUF5
Q9KDN4	Q8WWU7
Q63135	Q8WXS8
Q1K9C2	Q8WYQ5
Q54WW7	Q8X0S9
P28903	Q8XZI4
P08799	Q8YKE7
Q557G1	Q8YNL5
Q9C0V4	Q8Z9E1
P12812	Q90X38
Q9XIE0	Q90YC2
Q6NPT8	Q91FB1
Q9NZS2	Q91FI4
O31856	Q91VF5
Q7Z589	Q91VW5
Q8SRK6	Q91VX2
Q9HD67	Q91W92
Q06479	Q91XE9
Q9ST69	Q921F4
O84341	Q92213
Q60660	Q92564
O34692	Q92830
Q9NB71	Q92995
Q9FGN8	Q93243
O01510	Q93V43
O14686	Q93XX4
Q54WZ5	Q93XX5
Q55C84	Q94CG2
P0A648	Q94KK6
Q0TMG9	Q95RJ9
Q1LX29	Q96BP2
Q96NE9	Q96C12
Q96QT6	Q96C74
Q93V88	Q96DX4
Q5PNS9	Q96F81
Q96JS3	Q96G74
Q2SRI1	Q96IW7
P52133	Q96IZ5
Q9P2K9	Q96KP1
Q9LZZ2	Q96LT9
Q9BZF1	Q96NA8
Q8R4S5	Q96NW4
Q0IIG6	Q96NY7
Q0WR59	Q96QC0
Q06715	Q96S21
Q6X2U4	Q96T23
B8ZRR4	Q975H1
Q9ZCD8	Q99316
Q5XUX1	Q99335
P38966	Q99JV5
Q8MUF9	Q99LJ5
Q8H0V1	Q99MQ1
P10277	Q9AT61
O59679	Q9BQG2
Q9LRW1	Q9BSJ8
P0CG00	Q9BX59
Q5UNZ6	Q9BXJ4
Q9USN1	Q9BXY5
P64807	Q9BY84
Q9W705	Q9BYH1
A6ZRG7	Q9BYL1
Q10435	Q9BZ19
Q5R7R7	Q9BZD7
P51979	Q9C0J9
Q9UBT6	Q9C6Z0
Q6ZWE6	Q9C8K7
Q9VMW8	Q9C948
O94356	Q9C9X5
Q4WSM6	Q9CA64
P64327	Q9CIV6
Q5UPX2	Q9CWK3
Q9BV97	Q9CZX5
Q6GQ76	Q9D0K1
Q9GK13	Q9D176
Q9X5P2	Q9D1D6
P36102	Q9D2J4
Q40941	Q9D3V1
O74522	Q9D666
Q45614	Q9D9J7
Q55CK2	Q9EPQ8
O75071	Q9EQS9
P67098	Q9ERD6
Q7XYM4	Q9ES64
P0A0V2	Q9ESS0
Q54QB9	Q9FGD7
Q8IN81	Q9FGI6
P45551	Q9FHK0
O60119	Q9GK77
Q28Z18	Q9GPH3
Q9NW75	Q9GV36
Q2GVK1	Q9H095
Q4R585	Q9H0D2
Q6V1P9	Q9H0M4
Q9LQ55	Q9H254
P40574	Q9H2A3
O29159	Q9H4M7
Q8WXA9	Q9H5V8
Q9HFF4	Q9H6X2
Q0VD00	Q9H8E8
P27948	Q9HC52
P23643	Q9HC96
Q8QL52	Q9HGP0
Q9D7F2	Q9HKJ3
Q55GE6	Q9I9N6
Q9BXT4	Q9IBG7
Q59066	Q9ICH6
P54734	Q9J524
P10083	Q9JIK1
Q58863	Q9KBQ0
Q867Z4	Q9KMA5
Q49857	Q9KPI4
P38757	Q9LD37
P20792	Q9LDU5
Q28173	Q9LH89
Q99728	Q9LNP9
A2A4P0	Q9LS25
P0A9G2	Q9LU24
Q869S9	Q9LUJ0
Q9ZPR5	Q9LX82
Q7X9V3	Q9LYU8
A1A5B6	Q9LZ98
Q872I5	Q9LZR8
P54717	Q9M2Z4
Q9BLJ6	Q9MA60
Q03714	Q9NBL2
Q07762	Q9NQ25
P34258	Q9NQT8
P50896	Q9NQZ3
Q9NFU0	Q9NRP7
Q6PA48	Q9NRR4
Q9SUK9	Q9NVD3
P76396	Q9NZJ9
Q9Y7Q6	Q9NZU7
Q6ZP82	Q9P212
O22243	Q9P283
P22365	Q9P6M8
Q5UR65	Q9P6P9
P0AEJ4	Q9P7G6
Q8RYC6	Q9P7T8
Q0PEV3	Q9PJK8
Q9LX89	Q9PL93
Q5UQG0	Q9PU53
Q12446	Q9QUM4
A2A891	Q9QZM9
Q5SQN1	Q9R000
P13944	Q9R1R4
Q44532	Q9R9I1
Q9GLX9	Q9S7G7
Q9LI74	Q9SAG4
Q9RJ16	Q9SAK0
P32155	Q9SGI8
P32499	Q9SMY8
P00210	Q9SSQ2
Q9UUJ7	Q9STS6
Q5Y808	Q9STT8
A6QXU0	Q9STX1
Q8NFW9	Q9SU29
Q9E784	Q9SVG4
P53127	Q9SX99
Q8MVR1	Q9SY29
O59668	Q9TUB3
O95267	Q9TZM3
Q58447	Q9U1M8
Q6PGY5	Q9U308
A2WW87	Q9UHD2
O97554	Q9UHF4
O31615	Q9UI95
O94498	Q9UJV3
P13469	Q9UK97
P33420	Q9UKK3
Q8IV01	Q9UKU9
Q72MD8	Q9ULH4
P40489	Q9ULI0
P54964	Q9UPU3
P32425	Q9UPZ6
Q8T135	Q9UQB8
O15943	Q9US28
Q54C77	Q9USR1
Q96NW7	Q9USS2
Q7Z628	Q9UTH3
P23292	Q9UZ57
P34616	Q9V579
P13230	Q9V877
Q9VM92	Q9V9A8
Q8N159	Q9VF30
Q9UUG5	Q9VGR7
P98175	Q9VGW1
Q54EG9	Q9VHH9
Q09690	Q9VJ07
P10667	Q9VKB4
Q95YL4	Q9VWW0
Q8ZXV9	Q9VXK6
P46920	Q9VYD1
P0ACN0	Q9VZZ9
Q9Y2I9	Q9W1X4
P11365	Q9W261
O42923	Q9W3W5
P42527	Q9W4D2
P06243	Q9W4S7
Q5T447	Q9W5U2
P22219	Q9WV89
Q8VC33	Q9WVH6
Q04359	Q9X1G3
P53738	Q9X1X1
P0C550	Q9X6X4
Q9ESL4	Q9XDP1
Q2KHY2	Q9XIA2
Q9BVS4	Q9XVN3
P0C1X2	Q9XZH7
P33203	Q9Y2Y4
Q9FAB3	Q9Y3R0
Q9P7C1	Q9Y4C4
A9HS64	Q9Y679
Q8H7F6	Q9Y692
P0C9A7	Q9Y6Y8
Q5DHT6	Q9Y7J5
Q54MY9	Q9Y7J6
P37842	Q9Y7J9
Q6LZC7	Q9YAD5
Q09825	Q9Z3R6
Q9TTC5	Q9Z7F9
A4K2S4	Q9ZJ93
Q7WMN7	Q9ZL29
Q55CW2	Q9ZMP2
Q32LM6	Q9ZN78
O08874	Q9ZNI1
Q14527	Q9ZPE4
O13905	Q9ZR09
Q6LYC4	Q9ZUB8
Q5KDK3	Q9ZUG9
Q01820
Q6DK85
Q9Z901
Q9FDN6
Q9LM73
Q1RKH8
P0CE10
Q86X29
Q9SY74
Q18221
P33074
P32793
Q06670
Q9D552
O31648
O60952
Q8CFH6
P67440
O74388
P96625
P65733
Q9HC73
Q03002
Q03438
P16112
O94667
Q9Y597
Q96TL7
P13667
Q8C2K5
P34550
Q9H6Y5
Q09662
Q13892
Q8SSI6
Q8R550
P75110
Q75JP5
O15033
Q06390
Q04437
Q6NZ09
P33338
Q9VN14
P0ACK4
Q6BH37
Q9LYZ7
Q9LYY6
Q10018
Q5TCY1
A0QQ68
Q92359
Q54GY6
Q6ZWH5
O59806
Q54C94
Q05996
A7X149
Q04047
P55646
Q7KWX2
P37503
Q54Y81
Q7WG19
P45796
O95976
P20494
O15155
Q6SPE9
Q93PP9
Q54T02
Q58940
Q9W0T1
Q1L8U8
Q5XEA3
Q04929
Q5THJ4
Q5E9V6
Q8AXQ3
P18709
Q94361
Q8SSQ0
Q54JL7
Q6UW88
O76735
Q9Y802
Q4P7Y8
Q55BV7
Q9BYX4
Q9P6R1
Q9H6E5
P50541
P39274
O94669
P36160
P23801
Q07071
O34892
P47347
Q13435
Q5K8B4
Q55F45
Q15118
Q4PI89
Q86XR7
P42159
P38713
Q5A884
Q54VV7
Q86HN7
Q9P7Y8
Q9GPF0
P27398
P32264
Q9D485
Q99698
Q68CP9
Q2KI74
Q11034
P16154
Q9LXQ8
Q56ZI2
Q9V5N8
Q86VE0
Q8SSV3
O94308
O17514
Q54KF1
Q969X0
Q9LRH6
Q3MI99
Q9NU02
Q8TF61
A6H6X4
Q8BMI0
Q5R660
Q6NRG6
B7Z0K8
Q5BIP2
O43027
Q9BYE0
Q12524
Q04373
Q9Y4I5
O67757
Q7Z4S6
Q0ZGT2
Q9V4P1
Q9ZD50
P34277
Q9UTK7
P51281
P25343
Q5TH69
Q9ZD70
Q06648
Q54PV9
Q5UQ07
P18416
Q86NP2
Q2TBI7
P0ADP6
Q17295
Q9XFD1
A7DTG3
Q54GH3
Q5KFE0
Q3U497
Q9QXS1
Q9ZVX2
Q8N5Z5
Q21432
Q9FL25
Q03607
Q86UG4
O64474
P14176
P28966
Q7SAT8
Q76P07
Q54HD9
Q52KI8
P41043
Q9ULL8
Q80ZW0
O14976
O94953
Q09622
Q9UIF9
P32271
Q700D9
Q6ZS02
A4QNW7
P24401
Q8E3C7
Q558Z2
O07017
P18091
Q9H4D5
Q8TCW7
Q8X8V7
P83102
Q55CX9
Q8BJ66
P21970
Q3V0C5
Q20498
Q9UJ41
A0A8M2
Q9N4M4
Q55IT8
Q4W382
Q6ING4
Q05166
Q8VE08
Q55CS7
O35385
Q12156
P59096
Q96PD2
Q95L46
P53018
Q9SDA8
O94256
Q8SRB9
O07046
P34457
Q9H788
Q9ESU6
Q9FXI5
A3MZ79
Q9FIP9
Q14241
Q5KL22
Q68WY2
Q9VZE6
Q13972
Q8R1N4
P40995
O34638
Q8R1H8
Q8JHV6
P23748
Q5JU85
Q32PD0
P16022
Q96MW7
Q6FJW0
Q54YW4
A5WFM3
Q13635
Q9N010
Q9JLV1
Q58793
Q54SL6
Q96MU8
P58658
Q5UR29
Q9NSE7
Q03935
Q54F40
Q9URY5
Q7S0P8
Q6FSJ4
Q5DTW2
Q6B516
O51157
P53705
P12546
Q54RV3
Q5ZL67
P08066
P08956
P49792
Q8GZ84
O94466
Q9GZW5
P12111
P38110
Q55CA6
Q01846
O69064
O05616
Q21181
P77510
P55552
P38222
P38456
P38199
Q08231
Q5FWH6
Q11090
Q2T9M1
Q9UPM9
Q9VM91
P53801
P30346
Q5ZI67
Q6MWG9
P21538
Q9FKG6
Q19673
Q9FUY2
P40075
Q8IWN7
Q3UTQ7
Q9Y2I7
P34538
P94423
Q9RI12
Q7T2D0
Q9Y5W7
A7UXD4
Q28019
P09036
P93022
Q91FK9
P22148
P46144
P0CAZ0
P50077
P47256
P17622
Q06852
A5E726
P09489
Q9C0U7
P0ADG0
Q8IR79
P08813
Q5EA76
P63358
Q8S7W9
P54509
Q9GKZ4
Q19532
Q8C190
Q5BMR2
P58356
Q6P3A4
Q9D1N2
P06966
Q7RTY7
P38086
Q9BZC1
A5F6Z2
Q5XNR9
P15814
Q4L7L1
A2CG63
Q01113
Q9SRV2
P09504
Q4PGG5
Q14C86
Q8BJL1
Q9YA75
Q5VU43
Q08693
Q4FUR9
P75265
Q08925
Q04299
Q54Q94
Q55DH0
P20315
P46374
C0LGJ9
P38993
Q90270
P39649
Q9RT21
Q8UVD9
Q47158
Q9PWB0
Q6PNM1
Q9UT42
Q830V1
Q05654
Q12866
P97499
P13656
O43043
Q149M9
P54564
Q6S5C2
P34607
B4G437
Q292U2
Q6PDH4
P15362
Q60760
O14195
Q9UTQ5
Q28260
Q8MT36
Q09YL6
Q8GWK7
Q3E7A4
Q8MYQ1
P62573
Q03755
Q96PY6
Q9DBH5
P67669
Q98989
P98068
Q09601
Q14865
P40573
Q9C5P0
Q9FNK0
Q54QE4
O68045
P35732
Q9V3I5
Q5KF05
Q9NR80
Q9C5H4
Q17015
Q5KEK0
P74297
Q6PAQ4
Q12104
O88453
Q17QK9
O14095
P38909
P70315
A8L5A4
A5E2Y4
Q9Y3P9
P20470
Q55FT4
Q12234
Q8IYB5
P28192
O28951
P48329
Q9NZS9
Q06682
P04413
O94603
Q6BLT3
Q557J6
Q55E44
Q54V83
Q9C6J2
O42904
O14931
Q494U1
Q2HJ57
A1YFA7
Q01758
Q82IW0
P40183
Q04835
Q7S8C8
P16620
Q9BXF3
Q04594
O26293
P39572
Q9USM1
Q46136
Q55637
Q03602
Q54Y96
Q05947
Q9Y2R2
Q05785
P0A5T7
Q54X97
Q55CW3
Q8HY03
Q9Z2E1
P22040
Q54WS9
Q10021
Q3T083
Q2V0P1
A2VD00
P27895
O41156
P27424
P39769
P26968
Q45978
O10378
Q7SEK8
O15173
Q10003
Q7L513
O74871
P45903
Q5XAQ1
O60125
Q9LJW1
P83936
P09406
Q0RDN6
Q06098
Q8NB12
Q08EC4
Q8MSU3
Q2TAC6
P02701
Q9UL63
Q95MP0
P41888
P43502
P37541
Q9S3R9
Q3T133
O34791
P74397
Q2QKB3
Q6F598
P33378
P77309
Q9SZA7
P93329
Q04756
Q8N0Z9
P70102
P36497
Q9V2M0
Q5UR84
O07458
Q9W517
Q5T2D3
O88799
Q9VGJ5
Q94BT2
P55496
Q99034
Q54VD8
Q5XI07
Q9GZV8
P30338
O12940
Q11181
P78953
Q9P3T8
P38935
Q00094
P58378
P34307
Q5UPS2
Q9Y3P4
Q8K382
P27636
Q7VJW4
P81133
Q54MA9
Q23FE2
Q9BQW3
O46163
Q3KSM3
Q80UW3
Q54RZ7
P52662
Q28H35
Q58DT5
P43597
Q9VCU9
P12348
Q9BZ72
O04425
Q86JF2
Q0P569
P38165
P32788
Q49430
Q54ER5
Q8IW41
P30015
Q09994
Q7Z3E5
Q50500
O74335
Q8C088
Q2KIS7
Q9UPX0
Q5KGU2
Q54DA1
Q7T0B0
P12959
P94442
Q8H1T3
Q9HM14
Q12224
P47068
A8MT79
Q58407
Q9P2B2
Q12955
B5KGY9
Q8RY22
Q9C801
O60290
P20240
Q6FK84
Q89738
Q1LYM3
Q1RHT6
Q15750
P31226
Q26539
Q00083
Q54UK0
Q5UQC3
Q8YUA3
Q9M310
Q3YBR2
Q9ET39
Q21265
P0C536
Q91989
Q8W104
Q8N157
Q03735
O74444
Q196V9
Q7BS31
P29154
Q60275
Q9H792
Q5RA30
Q9VR91
O75400
A2AM29
Q5TGS1
P81299
Q6PCQ0
Q8ZQD5
Q852N2
P40561
Q9DBY0
Q07872
Q9HGL0
Q7XSV4
P0C6V7
Q9C7E8
Q8K4B4
P11369
Q5UQ78
Q80ZI6
P35191
P39215
Q54R52
P22648
Q54GG8
Q2LGB3
Q54PH5
Q9HAU5
Q9HFE6
Q55C70
Q9ERE9
Q4P7H2
O59676
P0ABQ7
P64955
P32152
Q8R216
P50858
Q54TH6
P52560
Q80TM9
Q8NFA2
O74727
Q06411
Q9NPP4
Q9Z1R2
A0AQW4
Q9QZS7
Q4P9T2
P92979
Q9SEU6
Q9BX69
A6QL92
P0C1J4
P33116
Q6IQC7
O31541
Q55DK5
Q6DNF3
Q61207
P94968
Q9FZ32
Q54IJ9
Q9S1G2
O14405
O31513
A1L1C7
P11686
P75233
P17896
O60503
P37649
[truncated: 6,001 more rows]
