# Supplementary material for: Prediction of Protein Domain with mRMR Feature Selection and Analysis
Source: PLoS One. 2012 Jun 15;7(6):e39308. doi: 10.1371/journal.pone.0039308 (PMC3376124; doi:10.1371/journal.pone.0039308)
Supplement: Supporting Information S2 — Detailed results obtained by the mRMR feature selection and analysis operation. It contains two sheets. The first one shows the 403 maximum relevance features of the size-13 window ranked according to their relevance with the classification of the samples. The second one shows the 403 mRMR features of the size-13 window ranked according to the redundancy and relevance criteria. (XLSX) [file pone.0039308.s002.xlsx]

## Sheet: MaxRel features
The first column “order” means in which runs the feature was selected. The second column “feature order” means the feature order number. The third column “feature name”. Numbers after AA represented which residue this feature come from, form 1 to 13 means from the first residue to the last residue of the 13-residue peptide in our study. Then followed by the feature type: disorder, pssm, ss(second…
Order	Feature order	Feature Name	Score
1	5	AA5_disorder	0.12
2	6	AA6_disorder	0.12
3	7	AA7_disorder	0.12
4	8	AA8_disorder	0.12
5	4	AA4_disorder	0.12
6	9	AA9_disorder	0.119
7	3	AA3_disorder	0.118
8	10	AA10_disorder	0.118
9	11	AA11_disorder	0.117
10	12	AA12_disorder	0.115
11	2	AA2_disorder	0.115
12	13	AA13_disorder	0.114
13	1	AA1_disorder	0.112
14	148	AA7_pssm_15	0.02
15	88	AA4_pssm_15	0.02
16	168	AA8_pssm_15	0.019
17	188	AA9_pssm_15	0.019
18	128	AA6_pssm_15	0.019
19	108	AA5_pssm_15	0.019
20	208	AA10_pssm_15	0.019
21	68	AA3_pssm_15	0.019
22	28	AA1_pssm_15	0.019
23	48	AA2_pssm_15	0.018
24	228	AA11_pssm_15	0.018
25	248	AA12_pssm_15	0.018
26	15	AA1_pssm_2	0.018
27	155	AA8_pssm_2	0.018
28	115	AA6_pssm_2	0.018
29	95	AA5_pssm_2	0.018
30	135	AA7_pssm_2	0.018
31	75	AA4_pssm_2	0.018
32	35	AA2_pssm_2	0.017
33	175	AA9_pssm_2	0.017
34	268	AA13_pssm_15	0.017
35	125	AA6_pssm_12	0.017
36	55	AA3_pssm_2	0.017
37	255	AA13_pssm_2	0.017
38	77	AA4_pssm_4	0.017
39	85	AA4_pssm_12	0.017
40	25	AA1_pssm_12	0.017
41	80	AA4_pssm_7	0.017
42	195	AA10_pssm_2	0.017
43	117	AA6_pssm_4	0.017
44	105	AA5_pssm_12	0.017
45	65	AA3_pssm_12	0.017
46	145	AA7_pssm_12	0.017
47	165	AA8_pssm_12	0.017
48	157	AA8_pssm_4	0.017
49	137	AA7_pssm_4	0.017
50	185	AA9_pssm_12	0.017
51	121	AA6_pssm_8	0.017
52	20	AA1_pssm_7	0.017
53	120	AA6_pssm_7	0.017
54	17	AA1_pssm_4	0.017
55	140	AA7_pssm_7	0.017
56	60	AA3_pssm_7	0.017
57	97	AA5_pssm_4	0.017
58	215	AA11_pssm_2	0.017
59	57	AA3_pssm_4	0.016
60	100	AA5_pssm_7	0.016
61	177	AA9_pssm_4	0.016
62	180	AA9_pssm_7	0.016
63	205	AA10_pssm_12	0.016
64	45	AA2_pssm_12	0.016
65	235	AA12_pssm_2	0.016
66	237	AA12_pssm_4	0.016
67	37	AA2_pssm_4	0.016
68	197	AA10_pssm_4	0.016
69	81	AA4_pssm_8	0.016
70	141	AA7_pssm_8	0.016
71	200	AA10_pssm_7	0.016
72	160	AA8_pssm_7	0.016
73	265	AA13_pssm_12	0.016
74	161	AA8_pssm_8	0.016
75	217	AA11_pssm_4	0.016
76	89	AA4_pssm_16	0.016
77	225	AA11_pssm_12	0.016
78	257	AA13_pssm_4	0.016
79	40	AA2_pssm_7	0.016
80	245	AA12_pssm_12	0.016
81	220	AA11_pssm_7	0.016
82	101	AA5_pssm_8	0.016
83	61	AA3_pssm_8	0.016
84	29	AA1_pssm_16	0.015
85	240	AA12_pssm_7	0.015
86	149	AA7_pssm_16	0.015
87	181	AA9_pssm_8	0.015
88	129	AA6_pssm_16	0.015
89	260	AA13_pssm_7	0.015
90	189	AA9_pssm_16	0.015
91	169	AA8_pssm_16	0.015
92	241	AA12_pssm_8	0.015
93	69	AA3_pssm_16	0.015
94	201	AA10_pssm_8	0.015
95	109	AA5_pssm_16	0.015
96	221	AA11_pssm_8	0.015
97	41	AA2_pssm_8	0.015
98	21	AA1_pssm_8	0.015
99	249	AA12_pssm_16	0.014
100	229	AA11_pssm_16	0.014
101	49	AA2_pssm_16	0.014
102	261	AA13_pssm_8	0.014
103	209	AA10_pssm_16	0.014
104	269	AA13_pssm_16	0.014
105	116	AA6_pssm_3	0.014
106	30	AA1_pssm_17	0.014
107	136	AA7_pssm_3	0.014
108	130	AA6_pssm_17	0.013
109	70	AA3_pssm_17	0.013
110	76	AA4_pssm_3	0.013
111	150	AA7_pssm_17	0.013
112	50	AA2_pssm_17	0.013
113	90	AA4_pssm_17	0.013
114	74	AA4_pssm_1	0.013
115	176	AA9_pssm_3	0.013
116	19	AA1_pssm_6	0.013
117	56	AA3_pssm_3	0.013
118	16	AA1_pssm_3	0.013
119	170	AA8_pssm_17	0.013
120	156	AA8_pssm_3	0.013
121	54	AA3_pssm_1	0.013
122	250	AA12_pssm_17	0.013
123	210	AA10_pssm_17	0.013
124	196	AA10_pssm_3	0.013
125	139	AA7_pssm_6	0.013
126	110	AA5_pssm_17	0.013
127	79	AA4_pssm_6	0.013
128	14	AA1_pssm_1	0.013
129	36	AA2_pssm_3	0.013
130	134	AA7_pssm_1	0.013
131	190	AA9_pssm_17	0.013
132	59	AA3_pssm_6	0.013
133	114	AA6_pssm_1	0.012
134	34	AA2_pssm_1	0.012
135	39	AA2_pssm_6	0.012
136	154	AA8_pssm_1	0.012
137	96	AA5_pssm_3	0.012
138	119	AA6_pssm_6	0.012
139	23	AA1_pssm_10	0.012
140	94	AA5_pssm_1	0.012
141	230	AA11_pssm_17	0.012
142	179	AA9_pssm_6	0.012
143	236	AA12_pssm_3	0.012
144	174	AA9_pssm_1	0.012
145	216	AA11_pssm_3	0.012
146	234	AA12_pssm_1	0.012
147	270	AA13_pssm_17	0.012
148	194	AA10_pssm_1	0.012
149	239	AA12_pssm_6	0.012
150	99	AA5_pssm_6	0.012
151	199	AA10_pssm_6	0.012
152	43	AA2_pssm_10	0.012
153	214	AA11_pssm_1	0.012
154	297	AA8_ss_3	0.012
155	63	AA3_pssm_10	0.012
156	294	AA7_ss_3	0.012
157	183	AA9_pssm_10	0.012
158	83	AA4_pssm_10	0.012
159	256	AA13_pssm_3	0.012
160	288	AA5_ss_3	0.012
161	291	AA6_ss_3	0.011
162	300	AA9_ss_3	0.011
163	143	AA7_pssm_10	0.011
164	259	AA13_pssm_6	0.011
165	159	AA8_pssm_6	0.011
166	219	AA11_pssm_6	0.011
167	103	AA5_pssm_10	0.011
168	254	AA13_pssm_1	0.011
169	163	AA8_pssm_10	0.011
170	303	AA10_ss_3	0.011
171	263	AA13_pssm_10	0.011
172	285	AA4_ss_3	0.011
173	243	AA12_pssm_10	0.011
174	203	AA10_pssm_10	0.011
175	282	AA3_ss_3	0.011
176	223	AA11_pssm_10	0.011
177	123	AA6_pssm_10	0.011
178	306	AA11_ss_3	0.01
179	296	AA8_ss_2	0.01
180	293	AA7_ss_2	0.01
181	299	AA9_ss_2	0.01
182	287	AA5_ss_2	0.01
183	290	AA6_ss_2	0.01
184	302	AA10_ss_2	0.01
185	279	AA2_ss_3	0.01
186	309	AA12_ss_3	0.01
187	53	AA2_pssm_20	0.01
188	33	AA1_pssm_20	0.01
189	284	AA4_ss_2	0.01
190	305	AA11_ss_2	0.01
191	312	AA13_ss_3	0.009
192	73	AA3_pssm_20	0.009
193	308	AA12_ss_2	0.009
194	281	AA3_ss_2	0.009
195	62	AA3_pssm_9	0.009
196	42	AA2_pssm_9	0.009
197	22	AA1_pssm_9	0.009
198	93	AA4_pssm_20	0.009
199	173	AA8_pssm_20	0.009
200	122	AA6_pssm_9	0.009
201	153	AA7_pssm_20	0.009
202	278	AA2_ss_2	0.009
203	276	AA1_ss_3	0.009
204	102	AA5_pssm_9	0.009
205	113	AA5_pssm_20	0.009
206	193	AA9_pssm_20	0.009
207	311	AA13_ss_2	0.009
208	275	AA1_ss_2	0.009
209	213	AA10_pssm_20	0.009
210	253	AA12_pssm_20	0.009
211	233	AA11_pssm_20	0.009
212	262	AA13_pssm_9	0.009
213	182	AA9_pssm_9	0.009
214	273	AA13_pssm_20	0.009
215	27	AA1_pssm_14	0.009
216	82	AA4_pssm_9	0.009
217	162	AA8_pssm_9	0.009
218	222	AA11_pssm_9	0.009
219	202	AA10_pssm_9	0.009
220	133	AA6_pssm_20	0.008
221	142	AA7_pssm_9	0.008
222	47	AA2_pssm_14	0.008
223	67	AA3_pssm_14	0.008
224	242	AA12_pssm_9	0.008
225	147	AA7_pssm_14	0.008
226	187	AA9_pssm_14	0.008
227	107	AA5_pssm_14	0.008
228	319	AA4_sa_1	0.008
229	320	AA4_sa_2	0.008
230	247	AA12_pssm_14	0.008
231	207	AA10_pssm_14	0.008
232	267	AA13_pssm_14	0.008
233	87	AA4_pssm_14	0.008
234	315	AA2_sa_1	0.007
235	313	AA1_sa_1	0.007
236	227	AA11_pssm_14	0.007
237	317	AA3_sa_1	0.007
238	322	AA5_sa_2	0.007
239	321	AA5_sa_1	0.007
240	167	AA8_pssm_14	0.007
241	318	AA3_sa_2	0.007
242	127	AA6_pssm_14	0.007
243	325	AA7_sa_1	0.007
244	326	AA7_sa_2	0.007
245	323	AA6_sa_1	0.007
246	324	AA6_sa_2	0.007
247	331	AA10_sa_1	0.007
248	327	AA8_sa_1	0.007
249	328	AA8_sa_2	0.007
250	329	AA9_sa_1	0.007
251	330	AA9_sa_2	0.007
252	316	AA2_sa_2	0.007
253	332	AA10_sa_2	0.007
254	335	AA12_sa_1	0.007
255	337	AA13_sa_1	0.006
256	333	AA11_sa_1	0.006
257	52	AA2_pssm_19	0.006
258	336	AA12_sa_2	0.006
259	314	AA1_sa_2	0.006
260	32	AA1_pssm_19	0.006
261	334	AA11_sa_2	0.006
262	151	AA7_pssm_18	0.006
263	338	AA13_sa_2	0.006
264	24	AA1_pssm_11	0.006
265	72	AA3_pssm_19	0.006
266	91	AA4_pssm_18	0.006
267	71	AA3_pssm_18	0.006
268	211	AA10_pssm_18	0.006
269	171	AA8_pssm_18	0.005
270	131	AA6_pssm_18	0.005
271	191	AA9_pssm_18	0.005
272	264	AA13_pssm_11	0.005
273	44	AA2_pssm_11	0.005
274	212	AA10_pssm_19	0.005
275	51	AA2_pssm_18	0.005
276	64	AA3_pssm_11	0.005
277	272	AA13_pssm_19	0.005
278	152	AA7_pssm_19	0.005
279	252	AA12_pssm_19	0.005
280	251	AA12_pssm_18	0.005
281	92	AA4_pssm_19	0.005
282	231	AA11_pssm_18	0.005
283	112	AA5_pssm_19	0.005
284	132	AA6_pssm_19	0.005
285	111	AA5_pssm_18	0.005
286	104	AA5_pssm_11	0.005
287	192	AA9_pssm_19	0.005
288	144	AA7_pssm_11	0.005
289	224	AA11_pssm_11	0.005
290	244	AA12_pssm_11	0.005
291	232	AA11_pssm_19	0.005
292	124	AA6_pssm_11	0.005
293	172	AA8_pssm_19	0.005
294	31	AA1_pssm_18	0.005
295	84	AA4_pssm_11	0.005
296	204	AA10_pssm_11	0.005
297	26	AA1_pssm_13	0.005
298	271	AA13_pssm_18	0.005
299	184	AA9_pssm_11	0.005
300	164	AA8_pssm_11	0.005
301	146	AA7_pssm_13	0.005
302	46	AA2_pssm_13	0.004
303	266	AA13_pssm_13	0.004
304	186	AA9_pssm_13	0.004
305	66	AA3_pssm_13	0.004
306	206	AA10_pssm_13	0.004
307	226	AA11_pssm_13	0.004
308	246	AA12_pssm_13	0.004
309	106	AA5_pssm_13	0.004
310	166	AA8_pssm_13	0.004
311	86	AA4_pssm_13	0.004
312	126	AA6_pssm_13	0.004
313	58	AA3_pssm_5	0.004
314	18	AA1_pssm_5	0.004
315	178	AA9_pssm_5	0.004
316	138	AA7_pssm_5	0.004
317	78	AA4_pssm_5	0.004
318	98	AA5_pssm_5	0.004
319	158	AA8_pssm_5	0.004
320	38	AA2_pssm_5	0.004
321	118	AA6_pssm_5	0.004
322	258	AA13_pssm_5	0.004
323	218	AA11_pssm_5	0.004
324	198	AA10_pssm_5	0.003
325	238	AA12_pssm_5	0.003
326	342	AA1_Polarity	0.002
327	352	AA3_Polarity	0.002
328	357	AA4_Polarity	0.002
329	362	AA5_Polarity	0.002
330	347	AA2_Polarity	0.002
331	382	AA9_Polarity	0.002
332	402	AA13_Polarity	0.002
333	280	AA3_ss_1	0.002
334	367	AA6_Polarity	0.002
335	277	AA2_ss_1	0.002
336	358	AA4_Secondary structure	0.002
337	274	AA1_ss_1	0.001
338	397	AA12_Polarity	0.001
339	377	AA8_Polarity	0.001
340	283	AA4_ss_1	0.001
341	341	AA1_Molecularvolume	0.001
342	372	AA7_Polarity	0.001
343	387	AA10_Polarity	0.001
344	343	AA1_Secondary structure	0.001
345	286	AA5_ss_1	0.001
346	353	AA3_Secondary structure	0.001
347	289	AA6_ss_1	0.001
348	295	AA8_ss_1	0.001
349	392	AA11_Polarity	0.001
350	292	AA7_ss_1	0.001
351	348	AA2_Secondary structure	0.001
352	363	AA5_Secondary structure	0.001
353	301	AA10_ss_1	0.001
354	298	AA9_ss_1	0.001
355	304	AA11_ss_1	0.001
356	310	AA13_ss_1	0.001
357	307	AA12_ss_1	0.001
358	383	AA9_Secondary structure	0.001
359	398	AA12_Secondary structure	0.001
360	373	AA7_Secondary structure	0.001
361	403	AA13_Secondary structure	0.001
362	388	AA10_Secondary structure	0.001
363	361	AA5_Molecularvolume	0.001
364	393	AA11_Secondary structure	0.001
365	378	AA8_Secondary structure	0.001
366	356	AA4_Molecularvolume	0.001
367	368	AA6_Secondary structure	0.001
368	360	AA5_Electrostatic charge	0.001
369	401	AA13_Molecularvolume	0.001
370	389	AA11_Codon diversity	0.001
371	376	AA8_Molecularvolume	0.001
372	355	AA4_Electrostatic charge	0.001
373	394	AA12_Codon diversity	0.001
374	369	AA7_Codon diversity	0.001
375	381	AA9_Molecularvolume	0.001
376	400	AA13_Electrostatic charge	0.001
377	364	AA6_Codon diversity	0.001
378	374	AA8_Codon diversity	0.001
379	379	AA9_Codon diversity	0.001
380	371	AA7_Molecularvolume	0.001
381	351	AA3_Molecularvolume	0.001
382	375	AA8_Electrostatic charge	0.001
383	384	AA10_Codon diversity	0.001
384	340	AA1_Electrostatic charge	0.001
385	396	AA12_Molecularvolume	0.001
386	391	AA11_Molecularvolume	0.001
387	386	AA10_Molecularvolume	0.001
388	380	AA9_Electrostatic charge	0.001
389	350	AA3_Electrostatic charge	0.001
390	366	AA6_Molecularvolume	0.001
391	370	AA7_Electrostatic charge	0.001
392	345	AA2_Electrostatic charge	0.001
393	346	AA2_Molecularvolume	0.001
394	390	AA11_Electrostatic charge	0.001
395	395	AA12_Electrostatic charge	0.001
396	365	AA6_Electrostatic charge	0.001
397	385	AA10_Electrostatic charge	0.001
398	399	AA13_Codon diversity	0.001
399	359	AA5_Codon diversity	0.001
400	339	AA1_Codon diversity	0
401	354	AA4_Codon diversity	0
402	349	AA3_Codon diversity	0

## Sheet: mRMR features
The first column “order” means in which runs the feature was selected. The second column “feature order” means the feature order number. The third column “feature name”. Numbers after AA represented which residue this feature come from, form 1 to 13 means from the first residue to the last residue of the 13-residue peptide in our study. Then followed by the feature type: disorder, pssm, ss(second…
Order	Feature order	Feature Name	Score
1	5	AA5_disorder	0.12
2	400	AA13_Electrostatic charge	-0.003
3	26	AA1_pssm_13	0
4	234	AA12_pssm_1	0.002
5	302	AA10_ss_2	0.002
6	121	AA6_pssm_8	0.004
7	81	AA4_pssm_8	0.003
8	50	AA2_pssm_17	0.003
9	13	AA13_disorder	0.007
10	278	AA2_ss_2	0
11	141	AA7_pssm_8	0.001
12	15	AA1_pssm_2	0.001
13	221	AA11_pssm_8	0.001
14	57	AA3_pssm_4	0.001
15	189	AA9_pssm_16	0.002
16	157	AA8_pssm_4	0.002
17	254	AA13_pssm_1	0.002
18	101	AA5_pssm_8	0.002
19	197	AA10_pssm_4	0.002
20	1	AA1_disorder	0.005
21	218	AA11_pssm_5	0
22	290	AA6_ss_2	0
23	14	AA1_pssm_1	0
24	235	AA12_pssm_2	0
25	311	AA13_ss_2	0
26	72	AA3_pssm_19	0
27	35	AA2_pssm_2	0
28	138	AA7_pssm_5	0
29	210	AA10_pssm_17	0
30	10	AA10_disorder	0
31	98	AA5_pssm_5	-0.001
32	90	AA4_pssm_17	0
33	54	AA3_pssm_1	-0.001
34	246	AA12_pssm_13	-0.001
35	130	AA6_pssm_17	0
36	255	AA13_pssm_2	0
37	154	AA8_pssm_1	0
38	52	AA2_pssm_19	0
39	178	AA9_pssm_5	-0.001
40	230	AA11_pssm_17	0
41	3	AA3_disorder	0
42	361	AA5_Molecularvolume	-0.001
43	150	AA7_pssm_17	-0.001
44	272	AA13_pssm_19	-0.001
45	30	AA1_pssm_17	-0.001
46	188	AA9_pssm_15	-0.001
47	388	AA10_Secondary structure	-0.001
48	41	AA2_pssm_8	-0.001
49	241	AA12_pssm_8	-0.001
50	12	AA12_disorder	-0.001
51	78	AA4_pssm_5	-0.001
52	94	AA5_pssm_1	-0.001
53	364	AA6_Codon diversity	-0.001
54	215	AA11_pssm_2	-0.001
55	18	AA1_pssm_5	-0.001
56	75	AA4_pssm_2	-0.001
57	28	AA1_pssm_15	-0.001
58	135	AA7_pssm_2	-0.001
59	261	AA13_pssm_8	-0.001
60	296	AA8_ss_2	-0.001
61	70	AA3_pssm_17	-0.001
62	2	AA2_disorder	-0.001
63	258	AA13_pssm_5	-0.001
64	376	AA8_Molecularvolume	-0.001
65	115	AA6_pssm_2	-0.001
66	192	AA9_pssm_19	-0.001
67	250	AA12_pssm_17	-0.001
68	34	AA2_pssm_1	-0.001
69	161	AA8_pssm_8	-0.001
70	284	AA4_ss_2	-0.001
71	8	AA8_disorder	-0.001
72	58	AA3_pssm_5	-0.001
73	32	AA1_pssm_19	-0.001
74	194	AA10_pssm_1	-0.001
75	74	AA4_pssm_1	-0.001
76	61	AA3_pssm_8	-0.001
77	95	AA5_pssm_2	-0.001
78	214	AA11_pssm_1	-0.001
79	181	AA9_pssm_8	-0.001
80	275	AA1_ss_2	-0.001
81	270	AA13_pssm_17	-0.001
82	158	AA8_pssm_5	-0.001
83	11	AA11_disorder	-0.001
84	371	AA7_Molecularvolume	-0.001
85	53	AA2_pssm_20	-0.001
86	391	AA11_Molecularvolume	-0.001
87	356	AA4_Molecularvolume	-0.001
88	195	AA10_pssm_2	-0.001
89	21	AA1_pssm_8	-0.001
90	148	AA7_pssm_15	-0.001
91	238	AA12_pssm_5	-0.001
92	114	AA6_pssm_1	-0.001
93	151	AA7_pssm_18	-0.001
94	4	AA4_disorder	0
95	308	AA12_ss_2	-0.001
96	170	AA8_pssm_17	-0.001
97	112	AA5_pssm_19	-0.001
98	212	AA10_pssm_19	-0.001
99	226	AA11_pssm_13	-0.001
100	248	AA12_pssm_15	-0.001
101	381	AA9_Molecularvolume	-0.001
102	55	AA3_pssm_2	-0.001
103	134	AA7_pssm_1	-0.001
104	88	AA4_pssm_15	-0.001
105	268	AA13_pssm_15	-0.001
106	174	AA9_pssm_1	-0.001
107	7	AA7_disorder	-0.001
108	38	AA2_pssm_5	-0.001
109	396	AA12_Molecularvolume	-0.002
110	155	AA8_pssm_2	-0.002
111	48	AA2_pssm_15	-0.001
112	118	AA6_pssm_5	-0.002
113	273	AA13_pssm_20	-0.001
114	117	AA6_pssm_4	-0.001
115	110	AA5_pssm_17	-0.001
116	201	AA10_pssm_8	-0.001
117	29	AA1_pssm_16	-0.001
118	228	AA11_pssm_15	-0.002
119	175	AA9_pssm_2	-0.002
120	92	AA4_pssm_19	-0.002
121	9	AA9_disorder	-0.001
122	351	AA3_Molecularvolume	-0.002
123	33	AA1_pssm_20	-0.002
124	252	AA12_pssm_19	-0.002
125	198	AA10_pssm_5	-0.002
126	346	AA2_Molecularvolume	-0.002
127	287	AA5_ss_2	-0.002
128	89	AA4_pssm_16	-0.002
129	146	AA7_pssm_13	-0.002
130	63	AA3_pssm_10	-0.002
131	299	AA9_ss_2	-0.002
132	6	AA6_disorder	-0.002
133	172	AA8_pssm_19	-0.002
134	232	AA11_pssm_19	-0.002
135	249	AA12_pssm_16	-0.002
136	132	AA6_pssm_19	-0.002
137	262	AA13_pssm_9	-0.002
138	113	AA5_pssm_20	-0.002
139	229	AA11_pssm_16	-0.002
140	186	AA9_pssm_13	-0.002
141	149	AA7_pssm_16	-0.002
142	93	AA4_pssm_20	-0.002
143	68	AA3_pssm_15	-0.002
144	37	AA2_pssm_4	-0.002
145	213	AA10_pssm_20	-0.002
146	129	AA6_pssm_16	-0.002
147	108	AA5_pssm_15	-0.002
148	253	AA12_pssm_20	-0.002
149	269	AA13_pssm_16	-0.002
150	25	AA1_pssm_12	-0.002
151	169	AA8_pssm_16	-0.002
152	190	AA9_pssm_17	-0.002
153	208	AA10_pssm_15	-0.002
154	222	AA11_pssm_9	-0.002
155	46	AA2_pssm_13	-0.002
156	266	AA13_pssm_13	-0.002
157	109	AA5_pssm_16	-0.002
158	173	AA8_pssm_20	-0.002
159	137	AA7_pssm_4	-0.002
160	305	AA11_ss_2	-0.002
161	69	AA3_pssm_16	-0.002
162	341	AA1_Molecularvolume	-0.002
163	177	AA9_pssm_4	-0.002
164	31	AA1_pssm_18	-0.002
165	168	AA8_pssm_15	-0.002
166	49	AA2_pssm_16	-0.002
167	293	AA7_ss_2	-0.002
168	237	AA12_pssm_4	-0.002
169	386	AA10_Molecularvolume	-0.002
170	128	AA6_pssm_15	-0.002
171	76	AA4_pssm_3	-0.002
172	265	AA13_pssm_12	-0.002
173	126	AA6_pssm_13	-0.002
174	281	AA3_ss_2	-0.002
175	233	AA11_pssm_20	-0.002
176	22	AA1_pssm_9	-0.002
177	71	AA3_pssm_18	-0.002
178	209	AA10_pssm_16	-0.002
179	183	AA9_pssm_10	-0.002
180	62	AA3_pssm_9	-0.002
181	312	AA13_ss_3	-0.002
182	91	AA4_pssm_18	-0.002
183	42	AA2_pssm_9	-0.002
184	271	AA13_pssm_18	-0.002
185	143	AA7_pssm_10	-0.002
186	225	AA11_pssm_12	-0.002
187	23	AA1_pssm_10	-0.002
188	105	AA5_pssm_12	-0.002
189	358	AA4_Secondary structure	-0.003
190	245	AA12_pssm_12	-0.003
191	373	AA7_Secondary structure	-0.003
192	251	AA12_pssm_18	-0.003
193	125	AA6_pssm_12	-0.002
194	378	AA8_Secondary structure	-0.003
195	66	AA3_pssm_13	-0.002
196	85	AA4_pssm_12	-0.003
197	206	AA10_pssm_13	-0.003
198	45	AA2_pssm_12	-0.002
199	363	AA5_Secondary structure	-0.002
200	257	AA13_pssm_4	-0.002
201	17	AA1_pssm_4	-0.002
202	51	AA2_pssm_18	-0.002
203	383	AA9_Secondary structure	-0.002
204	205	AA10_pssm_12	-0.002
205	65	AA3_pssm_12	-0.002
206	368	AA6_Secondary structure	-0.002
207	152	AA7_pssm_19	-0.002
208	393	AA11_Secondary structure	-0.002
209	136	AA7_pssm_3	-0.002
210	165	AA8_pssm_12	-0.002
211	106	AA5_pssm_13	-0.002
212	217	AA11_pssm_4	-0.002
213	43	AA2_pssm_10	-0.003
214	166	AA8_pssm_13	-0.003
215	86	AA4_pssm_13	-0.003
216	185	AA9_pssm_12	-0.003
217	353	AA3_Secondary structure	-0.003
218	211	AA10_pssm_18	-0.003
219	398	AA12_Secondary structure	-0.003
220	123	AA6_pssm_10	-0.003
221	242	AA12_pssm_9	-0.003
222	97	AA5_pssm_4	-0.003
223	263	AA13_pssm_10	-0.003
224	231	AA11_pssm_18	-0.003
225	348	AA2_Secondary structure	-0.003
226	27	AA1_pssm_14	-0.003
227	116	AA6_pssm_3	-0.003
228	77	AA4_pssm_4	-0.003
229	202	AA10_pssm_9	-0.003
230	297	AA8_ss_3	-0.003
231	191	AA9_pssm_18	-0.003
232	73	AA3_pssm_20	-0.003
233	19	AA1_pssm_6	-0.003
234	171	AA8_pssm_18	-0.003
235	243	AA12_pssm_10	-0.003
236	145	AA7_pssm_12	-0.003
237	403	AA13_Secondary structure	-0.003
238	343	AA1_Secondary structure	-0.003
239	111	AA5_pssm_18	-0.003
240	162	AA8_pssm_9	-0.003
241	176	AA9_pssm_3	-0.003
242	56	AA3_pssm_3	-0.003
243	196	AA10_pssm_3	-0.003
244	83	AA4_pssm_10	-0.003
245	36	AA2_pssm_3	-0.003
246	223	AA11_pssm_10	-0.003
247	102	AA5_pssm_9	-0.003
248	260	AA13_pssm_7	-0.003
249	131	AA6_pssm_18	-0.003
250	163	AA8_pssm_10	-0.003
251	288	AA5_ss_3	-0.003
252	236	AA12_pssm_3	-0.003
253	366	AA6_Molecularvolume	-0.003
254	193	AA9_pssm_20	-0.003
255	47	AA2_pssm_14	-0.003
256	153	AA7_pssm_20	-0.003
257	16	AA1_pssm_3	-0.003
258	216	AA11_pssm_3	-0.003
259	203	AA10_pssm_10	-0.003
260	122	AA6_pssm_9	-0.003
261	103	AA5_pssm_10	-0.003
262	276	AA1_ss_3	-0.003
263	80	AA4_pssm_7	-0.003
264	156	AA8_pssm_3	-0.003
265	267	AA13_pssm_14	-0.003
266	60	AA3_pssm_7	-0.003
267	247	AA12_pssm_14	-0.003
268	182	AA9_pssm_9	-0.003
269	39	AA2_pssm_6	-0.003
270	303	AA10_ss_3	-0.003
271	142	AA7_pssm_9	-0.003
272	239	AA12_pssm_6	-0.004
273	359	AA5_Codon diversity	-0.004
274	67	AA3_pssm_14	-0.004
275	220	AA11_pssm_7	-0.004
276	133	AA6_pssm_20	-0.004
277	20	AA1_pssm_7	-0.004
278	256	AA13_pssm_3	-0.004
279	354	AA4_Codon diversity	-0.004
280	200	AA10_pssm_7	-0.004
281	369	AA7_Codon diversity	-0.004
282	100	AA5_pssm_7	-0.004
283	374	AA8_Codon diversity	-0.004
284	120	AA6_pssm_7	-0.004
285	379	AA9_Codon diversity	-0.004
286	399	AA13_Codon diversity	-0.004
287	349	AA3_Codon diversity	-0.004
288	139	AA7_pssm_6	-0.004
289	389	AA11_Codon diversity	-0.004
290	82	AA4_pssm_9	-0.004
291	187	AA9_pssm_14	-0.004
292	207	AA10_pssm_14	-0.004
293	394	AA12_Codon diversity	-0.004
294	344	AA2_Codon diversity	-0.004
295	107	AA5_pssm_14	-0.004
296	40	AA2_pssm_7	-0.004
297	384	AA10_Codon diversity	-0.004
298	59	AA3_pssm_6	-0.004
299	180	AA9_pssm_7	-0.004
300	147	AA7_pssm_14	-0.004
301	259	AA13_pssm_6	-0.004
302	240	AA12_pssm_7	-0.004
303	87	AA4_pssm_14	-0.004
304	282	AA3_ss_3	-0.004
305	227	AA11_pssm_14	-0.004
306	160	AA8_pssm_7	-0.004
307	339	AA1_Codon diversity	-0.004
308	96	AA5_pssm_3	-0.004
309	309	AA12_ss_3	-0.004
310	140	AA7_pssm_7	-0.004
311	313	AA1_sa_1	-0.004
312	119	AA6_pssm_6	-0.004
313	167	AA8_pssm_14	-0.004
314	79	AA4_pssm_6	-0.004
315	294	AA7_ss_3	-0.004
316	219	AA11_pssm_6	-0.004
317	127	AA6_pssm_14	-0.004
318	199	AA10_pssm_6	-0.004
319	337	AA13_sa_1	-0.005
320	315	AA2_sa_1	-0.005
321	401	AA13_Molecularvolume	-0.005
322	179	AA9_pssm_6	-0.005
323	317	AA3_sa_1	-0.005
324	340	AA1_Electrostatic charge	-0.005
325	335	AA12_sa_1	-0.005
326	320	AA4_sa_2	-0.005
327	159	AA8_pssm_6	-0.005
328	99	AA5_pssm_6	-0.005
329	300	AA9_ss_3	-0.005
330	355	AA4_Electrostatic charge	-0.006
331	350	AA3_Electrostatic charge	-0.006
332	333	AA11_sa_1	-0.006
333	345	AA2_Electrostatic charge	-0.006
334	291	AA6_ss_3	-0.006
335	24	AA1_pssm_11	-0.006
336	331	AA10_sa_1	-0.006
337	279	AA2_ss_3	-0.006
338	360	AA5_Electrostatic charge	-0.006
339	325	AA7_sa_1	-0.006
340	375	AA8_Electrostatic charge	-0.006
341	380	AA9_Electrostatic charge	-0.006
342	365	AA6_Electrostatic charge	-0.006
343	390	AA11_Electrostatic charge	-0.006
344	370	AA7_Electrostatic charge	-0.006
345	44	AA2_pssm_11	-0.006
346	306	AA11_ss_3	-0.006
347	264	AA13_pssm_11	-0.006
348	385	AA10_Electrostatic charge	-0.006
349	395	AA12_Electrostatic charge	-0.006
350	323	AA6_sa_1	-0.006
351	64	AA3_pssm_11	-0.006
352	322	AA5_sa_2	-0.006
353	244	AA12_pssm_11	-0.006
354	224	AA11_pssm_11	-0.007
355	285	AA4_ss_3	-0.007
356	329	AA9_sa_1	-0.007
357	204	AA10_pssm_11	-0.007
358	327	AA8_sa_1	-0.007
359	124	AA6_pssm_11	-0.007
360	84	AA4_pssm_11	-0.007
361	144	AA7_pssm_11	-0.007
362	184	AA9_pssm_11	-0.007
363	104	AA5_pssm_11	-0.007
364	164	AA8_pssm_11	-0.007
365	338	AA13_sa_2	-0.007
366	318	AA3_sa_2	-0.008
367	314	AA1_sa_2	-0.008
368	316	AA2_sa_2	-0.008
369	336	AA12_sa_2	-0.008
370	310	AA13_ss_1	-0.008
371	367	AA6_Polarity	-0.008
372	319	AA4_sa_1	-0.008
373	382	AA9_Polarity	-0.008
374	377	AA8_Polarity	-0.009
375	372	AA7_Polarity	-0.009
376	387	AA10_Polarity	-0.009
377	334	AA11_sa_2	-0.009
378	402	AA13_Polarity	-0.009
379	392	AA11_Polarity	-0.009
380	352	AA3_Polarity	-0.009
381	397	AA12_Polarity	-0.009
382	362	AA5_Polarity	-0.009
383	342	AA1_Polarity	-0.009
384	347	AA2_Polarity	-0.009
385	332	AA10_sa_2	-0.009
386	357	AA4_Polarity	-0.009
387	274	AA1_ss_1	-0.009
388	326	AA7_sa_2	-0.009
389	324	AA6_sa_2	-0.009
390	321	AA5_sa_1	-0.01
391	330	AA9_sa_2	-0.01
392	328	AA8_sa_2	-0.01
393	307	AA12_ss_1	-0.011
394	277	AA2_ss_1	-0.012
395	304	AA11_ss_1	-0.013
396	286	AA5_ss_1	-0.014
397	295	AA8_ss_1	-0.015
398	280	AA3_ss_1	-0.015
399	301	AA10_ss_1	-0.016
400	289	AA6_ss_1	-0.017
401	283	AA4_ss_1	-0.018
402	298	AA9_ss_1	-0.019
403	292	AA7_ss_1	-0.02
