# Supplementary material for: Prediction of Protein Domain with mRMR Feature Selection and Analysis
Source: PLoS One. 2012 Jun 15;7(6):e39308. doi: 10.1371/journal.pone.0039308 (PMC3376124; doi:10.1371/journal.pone.0039308)
Supplement: Supporting Information S3 — The results of the sensitivity (Sn), specificity (Sp), accuracy (Ac), and Matthews's correlation coefficient (MCC) versus the feature numbers. It contains three sheets. The first one shows the IFS results for the size-13 window, the second for the size-15 window, and the third for the size-17 window. The IFS curves were plotted based on the data in this file. See the text for more explanation. (XLSX) [file pone.0039308.s003.xlsx]

## Sheet: window_size_13
Sn: sensitivity Sp: specificity ACC: accuracy MCC: Matthews’s correlation coefficient
feature numbers	SN	SP	ACC	MCC
5	0.483543	0.728587	0.646906	0.210782
10	0.531042	0.744197	0.673145	0.272472
15	0.551131	0.753146	0.685808	0.301071
20	0.561997	0.757162	0.692107	0.315598
25	0.569955	0.759716	0.696462	0.325787
30	0.568137	0.76098	0.696699	0.325552
35	0.573178	0.762488	0.699385	0.331881
40	0.573575	0.764087	0.700583	0.334062
45	0.569393	0.763662	0.698906	0.329749
50	0.568782	0.76222	0.69774	0.32755
55	0.56941	0.76341	0.698743	0.329478
60	0.56898	0.762472	0.697975	0.328018
65	0.56917	0.763232	0.698545	0.329056
70	0.570633	0.762633	0.698633	0.329715
75	0.571773	0.764472	0.700239	0.332851
80	0.573707	0.765947	0.701867	0.336302
85	0.570649	0.763059	0.698922	0.330214
90	0.569484	0.764798	0.699693	0.331127
95	0.568369	0.763455	0.698426	0.328576
100	0.569179	0.764889	0.699652	0.330951
105	0.573186	0.765129	0.701148	0.334893
110	0.569931	0.763802	0.699178	0.330401
115	0.570641	0.764843	0.700109	0.332238
120	0.573938	0.765025	0.70133	0.335463
125	0.572046	0.764819	0.700561	0.333496
130	0.572269	0.765038	0.700781	0.33395
135	0.572286	0.764823	0.700644	0.33372
140	0.5716	0.765182	0.700655	0.333502
145	0.570236	0.765967	0.700724	0.33315
150	0.570864	0.764455	0.699925	0.332
155	0.568724	0.766851	0.700809	0.332776
160	0.56898	0.766257	0.700498	0.33233
165	0.572963	0.76612	0.701735	0.33582
170	0.571517	0.766066	0.701217	0.334435
175	0.572781	0.765872	0.701509	0.33537
180	0.572947	0.767542	0.702677	0.337429
185	0.571244	0.765595	0.700812	0.333648
190	0.572757	0.766554	0.701955	0.336126
195	0.574451	0.765724	0.701966	0.336727
200	0.572368	0.766814	0.701999	0.336068
205	0.57236	0.765459	0.701093	0.334513
210	0.573476	0.765471	0.701473	0.335548
215	0.572872	0.766947	0.702255	0.33668
220	0.575698	0.766013	0.702575	0.338198
225	0.573401	0.767227	0.702619	0.337485
230	0.571525	0.766087	0.701233	0.334466
235	0.571046	0.766951	0.701649	0.335015
240	0.573129	0.76757	0.702756	0.337628
245	0.5725	0.766901	0.702101	0.336288
250	0.57298	0.767269	0.702506	0.337147
255	0.57331	0.767013	0.702445	0.337157
260	0.573021	0.767153	0.702442	0.337053
265	0.573137	0.767595	0.702776	0.337664
270	0.57507	0.766885	0.702947	0.338619
275	0.574459	0.768446	0.703784	0.339847
280	0.573517	0.767062	0.702547	0.337402
285	0.572401	0.769789	0.703993	0.339507
290	0.573657	0.766781	0.702407	0.33721
295	0.57122	0.768558	0.702778	0.337014
300	0.574021	0.767703	0.703142	0.338596
305	0.573806	0.766339	0.702161	0.336841
310	0.575401	0.766579	0.702853	0.338572
315	0.575029	0.767752	0.703511	0.339574
320	0.572063	0.76869	0.703148	0.337936
325	0.574269	0.769	0.70409	0.340308
330	0.574599	0.769636	0.704624	0.34134
335	0.575269	0.769888	0.705015	0.342241
340	0.573525	0.767463	0.702817	0.337868
345	0.573244	0.767157	0.70252	0.337261
350	0.573839	0.769095	0.70401	0.340024
355	0.573707	0.767938	0.703194	0.338578
360	0.577541	0.768215	0.704657	0.342398
365	0.574905	0.768583	0.704024	0.340411
370	0.574715	0.770202	0.70504	0.342095
375	0.572674	0.767822	0.702773	0.337501
380	0.574087	0.769132	0.704117	0.340294
385	0.573723	0.76855	0.703608	0.339293
390	0.574641	0.766661	0.702655	0.337972
395	0.571352	0.769516	0.703462	0.338234
400	0.57398	0.768389	0.703586	0.339343

## Sheet: window_size_15
Sn: sensitivity Sp: specificity ACC: accuracy MCC: Matthews’s correlation coefficient
feature numbers	SN	SP	ACC	MCC
5	0.479286	0.728502	0.64543	0.206666
10	0.524337	0.741852	0.669347	0.263632
15	0.546289	0.750823	0.682645	0.293994
20	0.555249	0.756666	0.689527	0.30883
25	0.562063	0.758932	0.693309	0.317657
30	0.563971	0.760346	0.694887	0.32101
35	0.567889	0.760346	0.696193	0.324605
40	0.562869	0.760647	0.694721	0.32034
45	0.562483	0.761578	0.695213	0.321043
50	0.566424	0.759585	0.695198	0.3224
55	0.567355	0.762549	0.697484	0.326616
60	0.564141	0.762237	0.696205	0.323313
65	0.569149	0.762628	0.698135	0.328351
70	0.566492	0.762549	0.697196	0.325824
75	0.56346	0.76327	0.696667	0.323863
80	0.566151	0.764093	0.698113	0.32727
85	0.56572	0.763117	0.697318	0.325762
90	0.565152	0.762912	0.696992	0.325009
95	0.567537	0.761822	0.69706	0.325957
100	0.565981	0.762441	0.696954	0.325233
105	0.56313	0.764105	0.697113	0.324512
110	0.563993	0.763026	0.696682	0.324075
115	0.565288	0.762185	0.696553	0.324307
120	0.564414	0.762918	0.69675	0.324338
125	0.565163	0.762276	0.696572	0.324296
130	0.563778	0.763832	0.697147	0.324795
135	0.564584	0.762725	0.696678	0.324275
140	0.564266	0.761811	0.695962	0.322944
145	0.564504	0.764457	0.697806	0.326174
150	0.565084	0.76285	0.696928	0.324875
155	0.564334	0.763315	0.696988	0.324717
160	0.56363	0.763389	0.696803	0.324155
165	0.566742	0.764201	0.698381	0.327934
170	0.562994	0.763537	0.696689	0.32374
175	0.564493	0.764105	0.697567	0.325762
180	0.565447	0.763554	0.697518	0.32601
185	0.5638	0.764002	0.697268	0.32501
190	0.568127	0.763758	0.698548	0.328699
195	0.56639	0.764298	0.698328	0.327721
200	0.566378	0.763662	0.697901	0.326986
205	0.56656	0.763179	0.697639	0.326604
210	0.565958	0.764576	0.69837	0.327643
215	0.565038	0.763588	0.697405	0.325674
220	0.567014	0.764247	0.698502	0.328236
225	0.566446	0.764888	0.698741	0.328447
230	0.56639	0.765439	0.699089	0.329023
235	0.569195	0.764076	0.699116	0.330039
240	0.567934	0.765524	0.699661	0.330536
245	0.563312	0.76461	0.697511	0.325255
250	0.566832	0.764809	0.698817	0.32871
255	0.567434	0.765632	0.699566	0.330201
260	0.566776	0.76704	0.700285	0.331208
265	0.563437	0.765365	0.698056	0.326232
270	0.566242	0.763878	0.697999	0.327107
275	0.56782	0.764196	0.698737	0.328916
280	0.568195	0.764502	0.699067	0.329609
285	0.567071	0.763747	0.698188	0.327718
290	0.5679	0.764985	0.69929	0.329889
295	0.566798	0.764729	0.698752	0.328588
300	0.565152	0.76536	0.698624	0.327798
305	0.562142	0.766348	0.698279	0.326168
310	0.564482	0.764252	0.697662	0.32592
315	0.565913	0.764684	0.698427	0.327724
320	0.568002	0.765939	0.69996	0.331071
325	0.564584	0.765025	0.698211	0.326895
330	0.56581	0.765996	0.699267	0.329128
335	0.566651	0.76524	0.699044	0.329036
340	0.563868	0.766921	0.699237	0.328407
345	0.566503	0.764372	0.698415	0.327909
350	0.567003	0.766734	0.700157	0.331065
355	0.565731	0.764434	0.6982	0.327273
360	0.570444	0.766683	0.70127	0.334157
365	0.567639	0.766274	0.700062	0.331121
370	0.56522	0.765933	0.699029	0.328516
375	0.566333	0.76662	0.699858	0.330321
380	0.567979	0.766262	0.700168	0.33142
385	0.566787	0.765138	0.699021	0.329044
390	0.567866	0.766427	0.70024	0.331505
395	0.565186	0.765325	0.698612	0.32779
400	0.565538	0.76662	0.699593	0.329593
405	0.563675	0.767671	0.699672	0.329089
410	0.563244	0.766603	0.698817	0.32747
415	0.565209	0.767245	0.699899	0.330006
420	0.565106	0.766507	0.699373	0.329067
425	0.568468	0.767353	0.701058	0.333115
430	0.563948	0.766115	0.698726	0.327557
435	0.566946	0.765405	0.699252	0.329494
440	0.563391	0.765377	0.698048	0.326203
445	0.564323	0.766518	0.699119	0.328362
450	0.569933	0.76591	0.700584	0.332807
455	0.566321	0.767512	0.700448	0.331331
460	0.56648	0.766796	0.700024	0.330658
465	0.565595	0.766211	0.699339	0.329177

## Sheet: window_size_17
Sn: sensitivity Sp: specificity ACC: accuracy MCC: Matthews’s correlation coefficient
feature numbers	SN	SP	ACC	MCC
5	0.480088	0.727326	0.644913	0.206141
10	0.530738	0.743009	0.672252	0.270869
15	0.549144	0.751847	0.68428	0.297779
20	0.56061	0.754896	0.690134	0.31177
25	0.560633	0.75876	0.692717	0.316149
30	0.567495	0.759046	0.695196	0.322773
35	0.564968	0.760759	0.695495	0.322394
40	0.564092	0.762814	0.696573	0.323924
45	0.563688	0.76123	0.695383	0.321754
50	0.564766	0.761809	0.696128	0.3234
55	0.567102	0.763162	0.697809	0.327081
60	0.564687	0.762668	0.696674	0.324304
65	0.569089	0.763078	0.698415	0.328807
70	0.569359	0.762567	0.698164	0.328473
75	0.567674	0.763578	0.698277	0.328079
80	0.568427	0.762623	0.697891	0.327682
85	0.568393	0.763943	0.698759	0.329153
90	0.566484	0.762848	0.697393	0.326157
95	0.565776	0.764257	0.698097	0.327113
100	0.566798	0.763611	0.698007	0.327314
105	0.56736	0.764375	0.698703	0.328699
110	0.56636	0.762528	0.697138	0.32568
115	0.56681	0.763768	0.698116	0.327503
120	0.567652	0.763364	0.698127	0.327815
125	0.56599	0.76415	0.698097	0.327187
130	0.566338	0.763948	0.698078	0.327276
135	0.566338	0.763314	0.697655	0.326553
140	0.567102	0.764038	0.698393	0.328078
145	0.565462	0.764055	0.697857	0.326594
150	0.563081	0.76333	0.696581	0.323585
155	0.56563	0.764409	0.698149	0.327152
160	0.566181	0.762842	0.697288	0.325872
165	0.564878	0.76447	0.69794	0.326532
170	0.566731	0.76228	0.697097	0.325739
175	0.565653	0.763763	0.697726	0.326436
180	0.564698	0.763134	0.696989	0.324845
185	0.567888	0.763325	0.698179	0.327987
190	0.566641	0.763302	0.697749	0.326818
195	0.568056	0.763454	0.698321	0.328288
200	0.562609	0.764515	0.697213	0.324503
205	0.568404	0.76492	0.699415	0.330277
210	0.566271	0.764824	0.69864	0.328212
215	0.569853	0.764633	0.699707	0.331277
220	0.565945	0.765374	0.698898	0.328542
225	0.56891	0.764875	0.699553	0.330688
230	0.566922	0.765144	0.69907	0.329175
235	0.569202	0.763735	0.69889	0.329657
240	0.566608	0.764117	0.69828	0.327715
245	0.566304	0.764032	0.698123	0.327341
250	0.567663	0.765077	0.699272	0.329777
255	0.566619	0.765341	0.6991	0.329121
260	0.566338	0.765616	0.69919	0.329178
265	0.569303	0.764004	0.699104	0.330056
270	0.567641	0.765515	0.699557	0.330256
275	0.566259	0.764308	0.698291	0.327613
280	0.565922	0.764639	0.6984	0.327682
285	0.567742	0.764779	0.6991	0.329509
290	0.569819	0.765122	0.700021	0.331803
295	0.567113	0.764583	0.698759	0.328709
300	0.567809	0.766436	0.700227	0.331463
305	0.566742	0.765021	0.698928	0.328869
310	0.568034	0.764987	0.699336	0.330014
315	0.56718	0.765195	0.69919	0.329469
320	0.56572	0.766177	0.699358	0.329254
325	0.56599	0.765902	0.699265	0.329186
330	0.568045	0.765818	0.699894	0.330973
335	0.570358	0.765818	0.700665	0.333091
340	0.568326	0.76634	0.700335	0.331827
345	0.569763	0.767037	0.701279	0.333939
350	0.56818	0.765863	0.699969	0.331147
355	0.567933	0.76584	0.699871	0.330896
360	0.56672	0.766166	0.699684	0.330157
365	0.565911	0.766071	0.699351	0.329307
370	0.567012	0.766481	0.699991	0.330784
375	0.568943	0.765526	0.699999	0.331462
380	0.569134	0.765846	0.700276	0.332002
385	0.568966	0.766205	0.700459	0.332259
390	0.568696	0.766868	0.700811	0.332769
395	0.569235	0.767098	0.701144	0.333526
400	0.566551	0.766009	0.699523	0.329823
405	0.566158	0.766121	0.699467	0.329591
410	0.566484	0.76698	0.700148	0.330872
415	0.567472	0.767244	0.700654	0.332079
420	0.567483	0.764835	0.699051	0.329337
425	0.567337	0.766587	0.700171	0.331204
430	0.567686	0.766728	0.70038	0.331683
435	0.566709	0.765964	0.699546	0.329915
440	0.566641	0.767194	0.700343	0.33126
445	0.566304	0.765824	0.699317	0.329384
450	0.565013	0.766604	0.699407	0.329093
455	0.565136	0.766486	0.69937	0.329072
460	0.56727	0.765818	0.699635	0.330263
465	0.566405	0.765526	0.699152	0.329137
470	0.564114	0.764875	0.697955	0.326293
475	0.565844	0.764948	0.69858	0.327962
480	0.566484	0.766773	0.70001	0.330634
485	0.569438	0.765374	0.700062	0.331742
490	0.568584	0.76693	0.700815	0.332737
495	0.568023	0.767115	0.700751	0.332435
500	0.567371	0.766043	0.699819	0.330612
505	0.564283	0.767446	0.699725	0.329389
510	0.563676	0.767154	0.699328	0.328498
515	0.568842	0.766559	0.700654	0.33255
520	0.568573	0.765885	0.700115	0.331533
525	0.565552	0.766812	0.699725	0.329825
