# Supplementary material for: Prediction of Protein Domain with mRMR Feature Selection and Analysis
Source: PLoS One. 2012 Jun 15;7(6):e39308. doi: 10.1371/journal.pone.0039308 (PMC3376124; doi:10.1371/journal.pone.0039308)
Supplement: Supporting Information S5 — The 195 final optimal features selected by the incremental analysis procedure for the size-13 window. See the text for more explanation. (XLSX) [file pone.0039308.s005.xlsx]

## Sheet: Sheet1
The first column “order” means in which runs the feature was selected. The second column “feature order” means the feature order number. The third column “feature name”. Numbers after AA represented which residue this feature come from, form 1 to 13 means from the first residue to the last residue of the 13-residue peptide in our study. Then followed by the feature type: disorder, pssm, ss(second…
Order	Feature order	Feature Name	Score
1	5	AA5_disorder	0.12
2	400	AA13_Electrostatic charge	-0.003
3	26	AA1_pssm_13	0
4	234	AA12_pssm_1	0.002
5	302	AA10_ss_2	0.002
6	121	AA6_pssm_8	0.004
7	81	AA4_pssm_8	0.003
8	50	AA2_pssm_17	0.003
9	13	AA13_disorder	0.007
10	278	AA2_ss_2	0
11	141	AA7_pssm_8	0.001
12	15	AA1_pssm_2	0.001
13	221	AA11_pssm_8	0.001
14	57	AA3_pssm_4	0.001
15	189	AA9_pssm_16	0.002
16	157	AA8_pssm_4	0.002
17	254	AA13_pssm_1	0.002
18	101	AA5_pssm_8	0.002
19	197	AA10_pssm_4	0.002
20	1	AA1_disorder	0.005
21	218	AA11_pssm_5	0
22	290	AA6_ss_2	0
23	14	AA1_pssm_1	0
24	235	AA12_pssm_2	0
25	311	AA13_ss_2	0
26	72	AA3_pssm_19	0
27	35	AA2_pssm_2	0
28	138	AA7_pssm_5	0
29	210	AA10_pssm_17	0
30	10	AA10_disorder	0
31	98	AA5_pssm_5	-0.001
32	90	AA4_pssm_17	0
33	54	AA3_pssm_1	-0.001
34	246	AA12_pssm_13	-0.001
35	130	AA6_pssm_17	0
36	255	AA13_pssm_2	0
37	154	AA8_pssm_1	0
38	52	AA2_pssm_19	0
39	178	AA9_pssm_5	-0.001
40	230	AA11_pssm_17	0
51	78	AA4_pssm_5	-0.001
52	94	AA5_pssm_1	-0.001
53	364	AA6_Codon diversity	-0.001
54	215	AA11_pssm_2	-0.001
55	18	AA1_pssm_5	-0.001
56	75	AA4_pssm_2	-0.001
57	28	AA1_pssm_15	-0.001
58	135	AA7_pssm_2	-0.001
59	261	AA13_pssm_8	-0.001
60	296	AA8_ss_2	-0.001
66	192	AA9_pssm_19	-0.001
67	250	AA12_pssm_17	-0.001
68	34	AA2_pssm_1	-0.001
69	161	AA8_pssm_8	-0.001
70	284	AA4_ss_2	-0.001
76	61	AA3_pssm_8	-0.001
77	95	AA5_pssm_2	-0.001
78	214	AA11_pssm_1	-0.001
79	181	AA9_pssm_8	-0.001
80	275	AA1_ss_2	-0.001
86	391	AA11_Molecular volume	-0.001
87	356	AA4_Molecular volume	-0.001
88	195	AA10_pssm_2	-0.001
89	21	AA1_pssm_8	-0.001
90	148	AA7_pssm_15	-0.001
96	170	AA8_pssm_17	-0.001
97	112	AA5_pssm_19	-0.001
98	212	AA10_pssm_19	-0.001
99	226	AA11_pssm_13	-0.001
100	248	AA12_pssm_15	-0.001
111	48	AA2_pssm_15	-0.001
112	118	AA6_pssm_5	-0.002
113	273	AA13_pssm_20	-0.001
114	117	AA6_pssm_4	-0.001
115	110	AA5_pssm_17	-0.001
126	346	AA2_Molecular volume	-0.002
127	287	AA5_ss_2	-0.002
128	89	AA4_pssm_16	-0.002
129	146	AA7_pssm_13	-0.002
130	63	AA3_pssm_10	-0.002
141	149	AA7_pssm_16	-0.002
142	93	AA4_pssm_20	-0.002
143	68	AA3_pssm_15	-0.002
144	37	AA2_pssm_4	-0.002
145	213	AA10_pssm_20	-0.002
146	129	AA6_pssm_16	-0.002
147	108	AA5_pssm_15	-0.002
148	253	AA12_pssm_20	-0.002
149	269	AA13_pssm_16	-0.002
150	25	AA1_pssm_12	-0.002
156	266	AA13_pssm_13	-0.002
157	109	AA5_pssm_16	-0.002
158	173	AA8_pssm_20	-0.002
159	137	AA7_pssm_4	-0.002
160	305	AA11_ss_2	-0.002
166	49	AA2_pssm_16	-0.002
167	293	AA7_ss_2	-0.002
168	237	AA12_pssm_4	-0.002
169	386	AA10_Molecular volume	-0.002
170	128	AA6_pssm_15	-0.002
176	22	AA1_pssm_9	-0.002
177	71	AA3_pssm_18	-0.002
178	209	AA10_pssm_16	-0.002
179	183	AA9_pssm_10	-0.002
180	62	AA3_pssm_9	-0.002
181	312	AA13_ss_3	-0.002
182	91	AA4_pssm_18	-0.002
183	42	AA2_pssm_9	-0.002
184	271	AA13_pssm_18	-0.002
185	143	AA7_pssm_10	-0.002
196	85	AA4_pssm_12	-0.003
197	206	AA10_pssm_13	-0.003
198	45	AA2_pssm_12	-0.002
199	363	AA5_Secondary structure	-0.002
200	257	AA13_pssm_4	-0.002
201	17	AA1_pssm_4	-0.002
202	51	AA2_pssm_18	-0.002
203	383	AA9_Secondary structure	-0.002
204	205	AA10_pssm_12	-0.002
205	65	AA3_pssm_12	-0.002
221	242	AA12_pssm_9	-0.003
222	97	AA5_pssm_4	-0.003
223	263	AA13_pssm_10	-0.003
224	231	AA11_pssm_18	-0.003
225	348	AA2_Secondary structure	-0.003
226	27	AA1_pssm_14	-0.003
227	116	AA6_pssm_3	-0.003
228	77	AA4_pssm_4	-0.003
229	202	AA10_pssm_9	-0.003
230	297	AA8_ss_3	-0.003
241	176	AA9_pssm_3	-0.003
242	56	AA3_pssm_3	-0.003
243	196	AA10_pssm_3	-0.003
244	83	AA4_pssm_10	-0.003
245	36	AA2_pssm_3	-0.003
251	288	AA5_ss_3	-0.003
252	236	AA12_pssm_3	-0.003
253	366	AA6_Molecular volume	-0.003
254	193	AA9_pssm_20	-0.003
255	47	AA2_pssm_14	-0.003
256	153	AA7_pssm_20	-0.003
257	16	AA1_pssm_3	-0.003
258	216	AA11_pssm_3	-0.003
259	203	AA10_pssm_10	-0.003
260	122	AA6_pssm_9	-0.003
261	103	AA5_pssm_10	-0.003
262	276	AA1_ss_3	-0.003
263	80	AA4_pssm_7	-0.003
264	156	AA8_pssm_3	-0.003
265	267	AA13_pssm_14	-0.003
271	142	AA7_pssm_9	-0.003
272	239	AA12_pssm_6	-0.004
273	359	AA5_Codon diversity	-0.004
274	67	AA3_pssm_14	-0.004
275	220	AA11_pssm_7	-0.004
276	133	AA6_pssm_20	-0.004
277	20	AA1_pssm_7	-0.004
278	256	AA13_pssm_3	-0.004
279	354	AA4_Codon diversity	-0.004
280	200	AA10_pssm_7	-0.004
286	399	AA13_Codon diversity	-0.004
287	349	AA3_Codon diversity	-0.004
288	139	AA7_pssm_6	-0.004
289	389	AA11_Codon diversity	-0.004
290	82	AA4_pssm_9	-0.004
296	40	AA2_pssm_7	-0.004
297	384	AA10_Codon diversity	-0.004
298	59	AA3_pssm_6	-0.004
299	180	AA9_pssm_7	-0.004
300	147	AA7_pssm_14	-0.004
306	160	AA8_pssm_7	-0.004
307	339	AA1_Codon diversity	-0.004
308	96	AA5_pssm_3	-0.004
309	309	AA12_ss_3	-0.004
310	140	AA7_pssm_7	-0.004
316	219	AA11_pssm_6	-0.004
317	127	AA6_pssm_14	-0.004
318	199	AA10_pssm_6	-0.004
319	337	AA13_sa_1	-0.005
320	315	AA2_sa_1	-0.005
321	401	AA13_Molecular volume	-0.005
322	179	AA9_pssm_6	-0.005
323	317	AA3_sa_1	-0.005
324	340	AA1_Electrostatic charge	-0.005
325	335	AA12_sa_1	-0.005
331	350	AA3_Electrostatic charge	-0.006
332	333	AA11_sa_1	-0.006
333	345	AA2_Electrostatic charge	-0.006
334	291	AA6_ss_3	-0.006
335	24	AA1_pssm_11	-0.006
356	329	AA9_sa_1	-0.007
357	204	AA10_pssm_11	-0.007
358	327	AA8_sa_1	-0.007
359	124	AA6_pssm_11	-0.007
360	84	AA4_pssm_11	-0.007
