# Supplementary material for: Prediction of Protein Domain with mRMR Feature Selection and Analysis
Source: PLoS One. 2012 Jun 15;7(6):e39308. doi: 10.1371/journal.pone.0039308 (PMC3376124; doi:10.1371/journal.pone.0039308)
Supplement: Supporting Information S6 — Domain region of the 1,299 proteins predicted by the method proposed in this paper. (XLSX) [file pone.0039308.s006.xlsx]

## Sheet: Sheet1
uniprot ID	ture domain region	predicted domain region
A0JMA9	25-57	252-366,402-443,470-488
A0JMZ4	103-222	45-165,200-229
A0PU35	162-243	9-272,285-307,358-427
A1A5Q6	24-271,289-329	23-276,297-333
A1CD85	268-365	93-121,132-161,187-204,214-223,270-286,350-411
A1YEX3	1-107	7-124
A1Z9P3	1305-1572	1526-1542
A2A3N6	28-396,490-673	83-201,247-265,356-398,563-672
A2A6A1	40-86
A2WWV5	1-95	6-147
A3MDY1	192-500	213-223
A4HS78	317-403	71-104,127-151,185-214,221-253,340-383
A4IG55	20-131
A5DSB5	619-683,750-792
A5DSN2	217-382	132-191
A6NDN8	23-99	33-102
A6QLU8	167-321	77-153,191-257,275-314,394-405,415-435
A6QQC6	137-221,223-319	27-53,88-231,250-281,294-337
A6VKH3	16-104	8-106
A6X554	19-147,159-230	33-94,104-142,341-352,379-424,447-477
A7MB10	83-171,187-258,281-346,365-436,453-522,542-611,634-705,727-796,844-909,1034-1107,1148-1222,1230-1298,1324-1396	84-125,142-222,235-256,276-353,417-531,540-614,629-670,682-713,722-806,966-993,1033-1093,1164-1213,1229-1298,1321-1357,1381-1399,1630-1747,1755-1836
A7TM88	1240-1357	1024-1100,1151-1183,1240-1295,1325-1378
A7TSV7	321-410,661-750	702-734,918-943
A7X715	155-228	19-234
A7YWH3	18-72,399-486	15-105,224-248,394-495
A7ZKS4	3-131	7-153
A8MQY1	4-154	12-74,84-157
A8QCY3	12-126	10-74,107-161,190-221
A8R4Q8	46-69
A8WAT2	44-90	154-171,185-215,254-268,441-457
A8WQY8	245-348	16-33,39-76,218-292,330-384
A8X481	220-293,301-335	123-176,198-428
A8XU52	14-135,544-625	595-625
A9LS46	479-540,544-673	482-620,634-648,662-670
B0FZP1	258-325	255-306
B0Y0P7	376-491	66-325,381-409,445-493
B1JS04	19-79	31-86,301-368
B2MW49	1188-1387	38-189,350-363,523-661,700-734,824-866,1030-1040,1138-1144,1213-1221,1319-1356,1383-1406,1465-1828,1861-1884,1900-1937,2114-2177,2186-2238
B2T606	167-248	130-248
B3ERZ2	94-166	6-168
B3LGK1	205-328	203-230,274-287,566-595,632-681,713-759,793-833,893-901,911-926
B3LLP9	289-436	95-165,249-270,471-509,538-546,679-734,765-782,805-833,875-922,1047-1090
B4HEJ6	53-86,100-133,692-794	694-763,782-812,1051-1057
B4J780	45-134,725-772	78-92,359-374,564-601,686-702,708-773,933-946
B5VNQ3	20-84,415-712	117-212,418-454,513-717
B6H6F3	590-749	230-256,322-338,375-414,616-758
B8D9Q1	163-248	15-255,292-331,346-376,414-432
B8E9D5	2-74	7-44,61-74,160-174
C0SPC3	69-195	15-208
O00268	590-687	892-918
O00300	198-365	112-127,256-281
O00763	259-761,895-961,1809-2305	259-425,453-621,643-770,814-965,1162-1217,1293-1305,1453-1551,1568-1641,1708-1724,1762-1856,1893-1934,1974-1979,2001-2052,2112-2244,2304-2340
O01159	10-91,163-240	57-65
O01700	135-377	132-271,300-374
O01763	28-241	73-261,288-297,310-439,460-520,552-650,756-798
O01991	102-309	207-232,264-306,722-742
O04057	319-424	32-40,81-371,425-513
O04134	280-300	134-173,320-365
O04251	7-158,1054-1145	52-67,1095-1151,1178-1210,1246-1268
O06743	5-140	10-154,167-282
O06979	133-349	132-154,167-356
O06996	7-182	5-71,164-205,298-320
O07451	14-101,212-415	15-89,119-596,618-655,722-807
O07513	8-116	3-114,140-145
O07549	18-398,430-664	36-49,143-158,178-273,282-329,365-410,431-667
O07570	1-120	25-99,154-226,232-323,347-388,411-513,536-575
O07579	2-142	50-142
O07614	1-149	11-149
O13598	7-43
O13601	12-78	13-70
O13722	338-413
O13773	181-221,633-696	441-534,610-621,646-697
O13945	23-274	23-279
O13987	658-739	252-265,404-450,719-775,836-858
O14120	279-395	36-44,308-393,625-664
O14127	51-351	6-31,55-95,150-190,222-244,301-320,343-353,495-501,570-583
O14132	36-336	31-263,306-337
O14200	1-174	6-86,114-170
O14283	369-483	12-75,383-485
O14369	94-169	96-168
O14544	384-535	380-465,497-535
O14594	38-153,160-255,259-357,1008-1044,1084-1273	52-241,275-333,1085-1179,1203-1234
O14924	22-98,228-340,715-832,962-1032,1034-1104,1187-1209	23-97,232-266,308-323,384-389,732-755,772-835
O15428	5-38	28-36
O15816	428-598	478-551
O18023	58-148,267-356,364-406,507-592,604-698,798-889,997-1086	120-142,278-342,510-591,608-701,728-760,783-794,812-832,854-884,1002-1034,1051-1076
O18209	108-355	108-141,154-370
O18216	198-250	115-277
O18381	56-182	72-105
O21263	133-193	97-194,210-249
O22040	69-331	66-106,125-333
O23305	28-78	4-100
O26776	1-155	32-89
O28646	5-59	24-71
O31178	9-99	29-99
O31249	207-305	36-91,208-306
O31417	10-64	6-69
O31430	2-141	36-73,89-132
O31443	1-140,153-303	22-120,192-305
O31480	6-100	11-104
O31522	659-756	122-142,183-225,265-325,664-761
O31564	20-152	50-160
O31601	1-139	47-140,157-172
O31661	29-99,150-220,271-342,391-462,523-729	50-89,169-321,395-464,497-503,513-730
O31671	298-505	281-321,334-506
O32248	6-155	27-131,143-155
O34375	279-363	80-87,174-194,228-272,310-388
O34424	26-158	21-47,87-112,141-164
O34469	30-207,236-408	94-204,220-258,333-416,543-584
O34647	6-60	7-66,102-112
O34720	3-79,139-170,182-211	9-126,141-210,262-943
O34983	4-152	7-251
O35413	166-227,959-1018,1034-1095,1137-1196	967-1018,1085-1091,1155-1196
O42414	42-138,144-231,262-350,355-442,448-535,539-626,643-735,742-835,840-942,947-1052,1133-1219	10-41,54-95,113-143,150-179,193-225,278-309,315-398,404-638,662-693,706-732,757-887,915-991,1018-1046
O42917	29-285	30-71,124-135,230-411,713-776,801-853
O42954	11-71	45-62
O42967	4-79
O43070	23-86	21-79,104-121,168-186
O43586	5-82,359-416	12-56,74-81,203-241,382-416
O43593	946-1157	568-580,591-609,863-921,960-1008
O44628	243-349	257-274,284-377
O44739	8-85,108-194
O47027	28-89,104-169	324-445,501-522
O50161	136-258	129-335
O50515	2-89	1-93
O50523	46-206,217-365	59-211,221-318,340-385
O51555	170-256	8-93,108-148,167-326,376-405,418-434
O53712	1-58	3-297
O53757	24-83	31-76,102-121,186-211
O54834	403-604	233-242,414-570,598-610
O54967	126-448,454-466	16-68,127-390,1026-1043
O54991	26-169,204-356,390-539,545-796,814-958,962-996,1089-1251	57-170,223-242,257-287,318-466,560-569,650-722,813-942,1111-1173,1211-1222
O60046	41-129	26-134
O60053	8-54	35-61,170-239,257-288,347-385
O60106	249-470	25-32,178-212,275-295,327-369,431-486
O60158	38-147
O60575	31-86	52-77
O61064	44-93	182-353
O61460	341-436,450-536,692-988	37-59,99-147,187-267,352-433,485-525,690-711,839-875,936-1001,1059-1080
O64654	67-206	98-210
O64687	54-89	125-140
O66861	1-27
O66883	100-317	35-73,151-198,250-312
O67065	1-95	1-58,65-88
O69302	1-105	8-99
O70156	242-355	251-364
O74345	7-129,157-197	31-96
O74356	101-331,370-564	86-128,160-183,209-253,472-523
O74360	22-129,753-932	30-94,764-909,916-933
O74398	256-316,318-435	261-438
O74405	23-230	10-63,208-263
O74485	271-314	280-313
O74497	79-284	146-193,199-220,237-300
O74526	432-742	453-688,714-748
O74755	111-181,252-322,403-472	125-185,278-314,559-576,603-649,747-761,854-912,979-989,995-1009,1077-1103
O74830	2-81,89-216	2-80,145-214
O74842	562-730,928-1079	544-694,705-739,764-810,945-1063
O75081	171-266	413-423
O75460	571-832,835-963	28-135,157-189,212-243,574-721,737-782,805-851,948-966
O75494	10-88	7-91
O75678	168-362	194-363
O76906	109-173
O77775	240-299,352-430,458-517	8-128,267-290,481-516
O81332	68-190	100-191
O82882	249-550	109-123,191-280,611-655
O83895	4-145	1-146
O83971	50-261	46-70,97-138,196-280
O86228	48-102
O86230	35-161	13-76,86-165
O88322	108-274,507-547,551-823,871-914,965-1033,1044-1112	41-47,205-210,263-278,553-736,774-798,828-878,894-924,930-1040,1174-1198,1215-1377,1394-1403
O93852	25-209	15-263,356-385,475-508,532-552
O93918	41-493,579-847,1123-1190	38-526,573-710,726-855,864-982,1000-1108,1130-1193
O94455	9-76	12-76
O94589	1-309	27-45,65-106,137-181,193-207,222-314
O94606	140-433	45-103,177-213,388-399
O94621	73-149,176-246	5-152,174-247
O94661	35-220	31-56,69-270
O94812	182-317,663-784,888-996,1012-1119	192-230,249-308,349-382,433-487,540-581,604-687,700-721,809-819,891-919,1010-1065,1071-1133
O94885	557-614,633-697,1177-1241	592-612
O94972	276-403	19-53,135-150,399-418
O95153	653-720,791-868,882-955,972-1066,1625-1693,1764-1831	882-1035,1682-1691,1785-1821
O95243	76-148	451-574
O95944	22-120	30-114
O97237	1084-1135
P00276	1-87	19-35,70-87
P00536	110-386	117-213,242-271,293-306
P01832	25-131,138-340,352-455,461-557	34-70,97-138,149-177,205-238,246-276,307-333,361-391,422-458,472-504,519-553,672-692
P01867	5-97,126-225,234-330	19-46,71-108,142-173,200-220,248-329,371-397
P03069	253-274
P04132	9-63	19-48,61-85
P04412	938-1198	135-222,309-335,363-433,454-544,936-1097,1155-1208
P04821	58-128,1117-1247,1305-1542	64-71,82-126,697-712,1116-1136,1154-1177,1212-1222,1307-1541
P05552	217-256	22-112,222-262
P07261	267-299
P07296	284-439	209-224,275-409,422-432
P07374	402-840	25-108,153-242,292-327,341-422,501-528,544-555,647-840
P07822	37-296	28-132,140-296
P07984	32-137	36-95,233-248,266-289,310-333,361-449
P07988	25-147,204-281,295-370	68-142,316-381
P08018	360-623	371-644
P08457	44-189	14-23,82-189
P08922	98-188,194-281,558-668,944-1036,1041-1147,1450-1548,1558-1653,1655-1851,1945-2222	134-175,207-280,415-475,607-655,827-868,1008-1029,1070-1093,1111-1167,1194-1206,1234-1247,1369-1408,1442-1454,1460-1504,1511-1531,1554-1605,1669-1738,1767-1794,1826-1847,1948-2218
P09208	822-924,1207-1302,1371-1659	342-470,544-603,669-681,740-783,800-824,892-909,947-980,1149-1173,1213-1310,1369-1481,1495-1655
P09226	24-59,66-101,128-163,171-206	34-52,79-96,133-152,183-206
P09326	29-127,132-212	6-21,32-226
P09485	15-82,85-156,165-267,269-304	26-304
P09713	43-137
P09727	47-146	61-82,131-139
P09758	70-145	111-164,201-208,252-274
P0A0C2	8-180	6-83,105-338,363-412,455-474
P0A0N3	1-61	6-57,180-188
P0A3D5	2-29	1-74,94-99
P0A4M7	280-479	193-261,284-498
P0A629	87-320	17-50,64-160,179-338
P0A642	309-469	46-139,211-263,305-361,387-487,539-583
P0A9V7	38-91	14-96
P0AA74	17-144,169-292	25-56,105-189,227-269,287-298
P0AA85	108-135,285-312	1-176,200-386
P0AAP2	240-371	53-90,216-371
P0AC61	1-77	1-73,166-215
P0ACB6	3-172	3-90,114-142,157-175
P0ACP3	1-58	15-334
P0ACU8	1-60	5-50,95-119,170-182
P0AD02	1-121	4-25,43-124,181-229
P0ADD8	147-212	6-135,154-217
P0AE47	216-275,282-343	16-271,289-427
P0AEL7	48-318	30-94,109-231,260-318
P0C0T1	117-325	6-52,92-165,288-321
P0C0T2	773-836	404-422
P0C1J6	295-382	8-39,56-98,291-382
P0C1J7	26-115	5-243,347-353
P0C918	85-187	117-131
P0CAN6	33-122,185-213
P0CAZ1	498-845	415-464,613-725,761-839
P10474	418-571	48-185,202-295,332-365,448-536,645-663,684-841,888-898,927-941,956-996
P11309	129-381	133-386
P11747	10-74	18-93
P13238	117-154
P13566	2-69	8-69
P13794	231-349	59-77,137-190,258-350
P13830	521-589	198-305,527-605,662-681,818-827
P14083	140-205,781-833	140-220
P14182	70-139,160-286	11-21,90-145,157-180,257-292
P14222	27-408,416-498	32-57,89-112,186-239,324-358,451-539
P14328	21-140,184-206,220-243,267-289,297-319,331-359,394-416
P14381	494-765	2-152,165-318,369-383,389-731,758-941,1136-1262
P15939	132-202,206-257,332-456,460-512,594-646,669-885	41-60,146-183,238-259,279-308,346-383,406-501,522-530,537-545,602-639,660-689,704-889
P16684	11-78	22-241
P17378	555-792	299-314
P17518
P17906	22-199	11-56,72-122,142-165,188-199
P18431	607-891	607-899
P18491	36-76	66-75
P18615	262-332
P19238	34-134,160-266,274-368	34-148,167-220,245-378
P20639	8-82
P21161	12-94,100-252	19-127,165-195,201-227
P21337	3-63	3-57,97-103,123-151,190-202
P21513	39-119	5-363,370-385,429-488
P22080	3-92,103-202,208-302	8-83,164-197,213-245,268-296
P22409	275-465	167-363,373-499
P22804	52-114	80-122
P22963	449-551	46-154,184-255,339-396,502-542
P22997	130-261	133-216,222-264
P23246	297-369,371-452
P23857	20-104	20-104
P23873	17-71	22-75
P23914	117-348,468-711,831-935	32-38,135-357,489-519,530-696,706-935
P23922	280-294
P24030	405-560	111-135,328-526,541-572
P25302	37-147	62-91,110-143,657-683
P25605	78-151	72-208,241-278
P26167	153-225	152-202,359-389
P26305	146-256	116-256
P26362	82-366,424-647,868-1169,1220-1453	9-302,341-379,443-533,570-643,952-1032,1047-1451
P26493	60-176	73-176
P26508	2-71	8-72,246-324
P26762	580-708,726-948,974-1095,1133-1228	69-138,152-160,170-357,380-511,732-749,795-950,972-1045,1074-1099,1160-1196
P26802	177-381,434-583	151-257,268-372,436-567
P26831	781-953	45-104,144-315,338-380,411-505,521-558,699-755,882-898,943-950,1528-1537
P27197	111-235	120-161,199-235
P27484	8-75	9-62
P27619	513-621,650-741	1-98,115-126,143-178,189-208,227-301,390-430,442-460,727-743
P27637	259-320	292-304
P28067	121-215	74-106,148-219,242-261
P28191	29-315,617-689,753-1011	30-169,204-320,779-982,996-1009
P28351	421-518	47-168,231-276,319-427,471-525,533-545
P28614	341-570	28-262,348-588,623-651
P29020	61-89,100-128
P29303	51-95,113-142	120-148
P29349	6-101,111-205,227-645	37-76,130-166,195-206,261-295,457-648
P29597	26-431,450-529,589-875,897-1176	28-119,145-168,400-416,526-537,633-813,891-1051,1066-1115,1143-1173
P29776	132-219	195-210,261-339
P30113	4-86,88-211	3-111,143-211
P30652	67-106,113-150,171-206,208-244	94-117,207-244
P30979	29-86	25-124,135-317
P31007	4-64,216-303,330-421,506-587,620-690,780-955	33-61,218-298,364-398,524-579,838-910,927-970
P31129	157-289	19-60,128-289
P31332	634-818	201-250,279-338,485-519,544-564,604-624,635-757,788-861,1007-1108,1159-1170,1202-1218,1230-1274,1341-1403
P31370	259-333
P32386	354-662,694-935,1026-1345,1381-1636	295-327,433-452,473-523,555-593,628-679,703-928,1011-1087,1116-1305,1314-1500,1536-1652
P32389	614-642
P32562	82-337,520-587,619-692	82-337,516-564,582-595,621-673
P32657	195-257,285-350,388-562,699-860	210-251,301-336,378-672,692-850,1195-1216,1436-1462
P32866	53-174,177-294,309-574,577-642	52-112,306-511,556-592
P32909	205-261
P33402	521-648	182-212,224-305,318-399,417-447,513-699
P33651	1-59	5-216
P33666	1701-2003	1718-1744,1769-1788,1823-1876,1889-1938
P33951	22-301,343-566	77-166,195-237,283-315,343-566
P34152	35-355,469-718	63-105,138-188,221-298,455-562,579-715,959-1085
P34167	101-183	107-128,140-183
P34230	127-417,472-747	119-134,151-165,192-264,296-356,375-386,421-436,471-530,549-593,654-731
P34333	213-264,436-486	224-262
P34356	14-49	16-50,78-100,179-246,304-319
P34472	41-154,641-752
P34481	266-435	182-191,358-375,403-468
P34531	39-81	41-56
P34756	1932-2266	843-1063,1260-1419,1867-1888,2005-2034,2057-2144,2185-2196,2207-2232,2267-2278
P34892	140-455	135-256,305-478
P35085	399-467
P35709	133-234	139-234
P36036	64-138
P36124	322-460	113-177,405-475
P36534	63-96	64-97,123-213,227-232
P36720	483-633	248-396,451-655
P37624	13-248,277-507,683-909	11-230,239-255,275-391,398-513,573-674,711-892
P37663	1-232	110-120,155-171
P38035	186-424	6-61,82-103,191-390,404-440,489-525
P38080	35-319	32-213,226-319
P38153	208-483	7-27,71-104,262-295,353-372,432-483
P38360	411-474	412-467,620-825,866-1089,1096-1216
P38538	54-231	29-42,79-208,318-323,528-547
P38636	5-69	6-68
P38692	23-276	29-258
P38717	309-423	16-55,134-153,187-192,320-352,366-422,577-652,668-715,780-806,824-842,857-943,984-995,1076-1140,1158-1198
P38927	3-203	52-101,140-148
P38938	28-98,589-1057	47-115,208-257,392-402,592-739,909-942,953-997,1243-1338
P38977	21-46,54-79,91-117,120-145,154-180,183-208	20-47
P39048	262-378	32-79,95-171,261-379
P39104	793-1041	29-109,811-865,975-1015,1022-1066
P39409	38-96	3-84,124-287
P39538	97-199	119-219,273-284,370-385,414-472,530-621,641-684,995-1117
P39793	705-790	100-273,314-452,468-476,494-617
P39796	1-71	7-238
P40013	8-107,188-281	6-53,65-111,215-276
P40036	419-534	434-541
P40048	111-232,502-878	117-152,549-555,600-638,765-780,809-831,855-886
P40059	67-121
P40358	538-608	84-110,383-398,548-573
P40553	63-211	74-215
P40564	4-73	13-38,302-308,360-402
P40791	3-57	18-71
P40917	265-293
P41060	20-185	21-194
P41707	38-96	61-84
P41813	83-152	46-92,115-159,346-426
P41990	130-238,240-280,284-322,325-349	113-209,231-366
P42226	517-632	57-115,395-407,443-482,558-622
P43041	5-85	4-180
P43082	22-64,72-193	154-201
P43317	205-241	148-160,226-242
P43405	15-107,168-259,371-631	11-110,134-142,191-226,379-585,593-635
P43565	794-1320,1636-1750	58-81,115-128,147-187,235-296,441-456,796-948,1151-1166,1188-1213,1229-1266,1634-1650,1695-1742
P43902	1-92,101-364	7-52,103-287,296-377
P44030	37-91	47-98
P44170	107-138	18-62,107-139,161-181,192-250,258-291
P44442	239-318	49-211,244-285,352-373,383-399
P44450	35-65,97-159,164-195	32-77,106-201,215-237
P44540	5-81,129-269	12-75,111-269
P44635	14-153	31-78,132-158
P44721	167-267	28-46,66-72,165-273,302-313
P46023	36-269,272-318,320-363,365-442,444-525	37-64,76-111,135-256,293-310,330-394,728-935,953-968,979-1052
P46100	1581-1768,2025-2205	261-276,1591-1646,1674-1786,1833-1858,1875-1886,2037-2119,2157-2192
P46908	145-219	52-238
P47042	173-530	14-36,172-292,326-475,504-521
P47116	255-562	254-495,536-562
P47323	97-307	10-168,183-324
P47568	4-292	18-262,268-295
P47825	290-386
P49263	232-416	36-104,114-182,255-416
P49303	1-201,1190-1354,1653-1837,2097-2215	38-55,165-189,371-675,687-723,768-846,1209-1360,1689-1763,1798-1851,2021-2180,2192-2211,2245-2336
P49606	970-1072,1722-2001,2058-2194	978-999,1721-1738,1858-1974,1981-2002,2048-2218,2329-2347,2418-2443
P49657	164-484	161-412,453-489
P49695	16-266	11-163,185-257
P49736	473-679	224-268,319-338,372-612,619-685,717-772,785-802
P49805	30-105,219-280,295-416	53-68,297-334,382-414
P50024	19-146	45-102,164-204
P50070	256-336	9-416
P51026	229-412	105-121,144-151,180-229,251-409
P51092	212-311	81-334
P51123	1-423,1487-2065	506-550,723-880,969-1009,1489-1559,1607-1700
P51784	76-184	103-118,133-200,331-342,453-516,548-583,615-637,748-767,786-934
P51957	6-261	7-260
P52016	12-175	14-157
P52593	250-271	110-128,359-439,554-572,645-722,745-798,858-881,917-979,1010-1051,1084-1100,1121-1326,1380-1563,1608-1623,1639-1655
P52606	34-192	34-86,119-194
P52757	59-127,277-468	119-158,232-261,300-468
P53233	2-369	5-294
P53270	7-39	12-34,178-206,241-312,350-364,395-431,443-461
P53694	127-308	133-170,225-299
P53861	19-63	32-67
P54132	676-851,877-1024,1212-1292	655-774,794-1003,1022-1093,1099-1192,1222-1288
P54164	71-207	69-216
P54178	26-191	36-127,152-186
P54435	19-114	20-44,66-98,131-308,330-358
P54444	167-219,234-432	10-17,180-215,233-386,392-432
P54608	14-212,229-508	27-284,298-461,473-513
P54643	22-142,188-210,231-253,275-298,315-338,355-378,418-440,479-501,515-535,571-593
P54662	11-127,166-231	7-147,171-236
P54704	267-289,335-359,400-423,430-452
P54794	155-220	10-43,57-112,170-227
P54883	164-380	53-97,141-381
P55518	1-118	1-120,133-141
P55702	75-145	23-85,105-117,143-175,214-292,308-390,413-423
P55884	185-268	203-222,236-363,374-457,485-529,608-714
P56095	79-107
P56216	67-272	18-42,82-164,194-235,251-292,366-400,454-555
P56960	503-583	113-127,296-463,534-582
P57220	210-373	4-111,221-726
P57775	25-71	38-93,151-181,208-214,301-311
P59799	2-96	1-96
P59892	165-305	20-73,79-150,158-197,350-385
P59894	168-252
P59926	150-249,281-384	147-255,294-422
P63128	58-195,800-875,890-936	44-101,479-520,993-1023
P63206	109-174
P63391	15-122,293-575,610-843	199-206,310-327,369-455,474-504,545-591,609-851
P63393	17-299,332-567	87-167,193-237,256-318,328-579
P63399	251-473,477-696	248-454,494-574,585-697
P65529	2-29,37-66	1-79,111-162,175-256,293-334,403-492,516-554
P67431	7-67	10-148,158-192
P67432	29-89	39-88,152-203
P67442	17-77	21-69,172-188
P67711	34-95	35-157
P68569	26-136	27-137
P69807	14-284	29-98,146-198,248-286
P72056	19-194	26-199,447-461
P73123	6-63	7-304
P73625	749-822	13-43,77-105,140-181,200-555,669-701,746-822
P74126	7-125	6-134,151-205,434-549
P74217	17-217,231-508	11-108,123-230,245-305,324-342,348-512
P74373	283-421	29-426,505-532,542-597
P75097	107-288	12-50,144-288
P75128	103-211	11-81,108-227
P75322	5-126,134-221	2-221
P75354	4-73	7-46
P75386	62-167	38-126,143-379,398-519,533-563,591-733
P75437	7-554	6-132,175-447,525-629,670-715
P76117	1-82,86-205	6-123,134-171,188-205
P76245	18-154,204-337	37-52,116-138,197-341
P76594	487-523,726-881	6-350,361-370,434-442,510-661,679-886
P77395	2-111	7-111,175-284
P78524	709-784,791-975,1022-1089	692-725,742-821,833-841,924-977,1069-1087
P78813	30-154	49-155
P78926	20-74
P79621	439-749	142-160,379-396,437-498,514-534,559-611,685-714,720-754,833-886,1053-1104,1110-1155
P80217	5-26	128-143,161-204,231-286
P80491	180-238	7-45,54-102,128-149
P80517	9-87	32-66
P81327	13-135
P81594	320-350,368-397	171-183,289-445
P81760	124-163,169-208	128-229
P81901	8-67	20-68
P82120	41-114	77-110
P82593	70-215	143-165,179-239,300-322,342-416,426-506,514-563,641-727,744-777,819-825
P82853	8-66	11-70
P83425	80-213	133-150,168-213
P83516	9-62
P84252	8-74	7-75
P87139	92-215	139-179,334-372
P87163	559-726	39-92,108-118,126-158,189-207,238-248,336-441,599-611,642-647,656-672,685-717
P87216	3-76	3-54
P87238	48-90
P91953	387-429,431-473,475-519,525-569	107-194,211-266,318-328,398-459,472-504,533-580
P92966	2-74,96-167	2-70,98-165
P94433	3-58	7-71
P95453	1-97	1-92
P96236	17-259	12-91,105-210,225-267
P96574	195-300,305-410,413-502,536-683	24-72,104-181,230-242,321-502,592-694
P96683	1-92	12-87,145-226
P97247	9-141	12-140
P97432	43-72,935-979	235-264,410-422,475-482
P97497	46-218,225-391	74-154,166-179,191-204,220-238,248-288,359-393
P97793	268-431,441-477,482-640,1120-1396	344-370,401-498,550-640,702-711,733-751,775-792,1121-1219,1238-1389
P97797	32-137,149-248,255-343	48-88,106-114,176-194,223-242,268-298,318-338
P97816	13-79	63-79
P98082	45-196	93-143
P98174	373-561,590-689,821-921	379-565,597-648,838-920
Q01108	184-249	133-140,151-183,194-256
Q01560	125-195,200-275	125-201,241-271
Q01577	17-269	27-41,62-210,247-272
Q01620	91-208	6-208
Q01842	33-117	59-121,433-469
Q02119	690-897	683-695
Q02140	3-77	4-158
Q02181	50-229	79-209
Q02425	276-382,490-640	9-71,78-160,252-272,287-457,529-601,631-650
Q03100	438-661,1189-1311	431-508,624-692,1153-1358
Q03637	118-282,293-307
Q03751	15-84	26-107
Q03792	70-317	127-143,150-248,269-328,408-511,544-581,647-667,705-727
Q04083	129-190	11-71,158-192,297-354
Q04164	663-708,828-902,1411-1501	1441-1451,1534-1557
Q04201	74-116
Q04226	131-329	151-167
Q04505	257-334	9-99,117-419
Q04515	2-174	15-153
Q04856	2-132,144-228,235-360,372-453	10-108,123-219,233-458
Q04947	20-220	26-66,110-167
Q04SW3	99-174	61-176
Q04TR5	163-248	11-279,290-313,357-385
Q05183	27-134	18-165
Q05609	551-809	224-239,272-293,306-324,378-415,552-640,651-704,718-812
Q05670	112-326	128-146,159-170,269-297
Q05809	86-126
Q05930	13-59	57-65
Q05AV1	130-197	9-68,155-191
Q06259	4-120	5-29,65-126
Q06505	219-296	192-299
Q06640	112-173	117-212,319-418,450-457,463-478
Q06839	273-506	33-48,94-116,600-683,796-803,874-961
Q08170	2-72,104-177	4-68
Q08287	7-83	15-93
Q08444	10-115	16-64
Q08748	615-733,843-947,1044-1184	34-57,125-162,178-199,251-322,437-482,697-731,874-981,1046-1097,1151-1172,1253-1272
Q08954	97-173	108-176
Q08CW8	244-279
Q08DK1	23-136,144-234	16-78,99-275
Q09101	527-599,612-708,712-954	479-500,563-626,691-721,733-958
Q09118	104-144	111-145
Q09285	528-595,689-747	648-667,696-761,771-828
Q09361	1-115	58-115
Q09435	557-826,898-1028	33-160,176-200,228-246,257-276,381-395,416-440,470-493,589-602,652-706,726-823,905-1079
Q09441	24-116	38-89,316-330,351-363,410-464,631-651
Q09500	125-191,266-327	148-177,228-241,290-332
Q09525	148-285,309-535	6-76,188-202,243-285,305-316,335-348,387-451,504-533
Q09550	1244-1311	1274-1286
Q09733	230-428	238-306,337-412,474-501,847-868,899-919
Q09746	6-70,521-575,584-642	12-52,199-233,589-642
Q09848	263-327	37-50,66-95,113-138,264-337
Q09868	232-310,355-420	236-310
Q09948	29-99,162-232	38-108,185-243
Q09TK9	44-98
Q0DLG0	390-823	478-648,764-798
Q0IWL9	151-253,287-389,394-491	8-90,154-241,292-368,404-491
Q0P4A4	116-273	165-253
Q0V881	20-124
Q0VAX3	62-139	77-126,224-239,268-290,408-461
Q0VCE2	110-153	118-150
Q0WNY5	453-728	29-100,245-297,330-346,448-651,688-729
Q10156	362-682	350-608,660-690
Q10199	16-97,607-670	29-142,204-238,252-283,619-670
Q10201	64-170	96-191,609-615
Q10255	466-507	25-32,73-106,126-163,283-328,348-401,475-507
Q10362	214-341	4-49,235-255,286-306,316-346
Q10424	264-327	306-330
Q10491	228-420,548-677	294-430,649-684
Q10551	92-199	90-217,272-285
Q10952	49-134
Q10955	81-205,214-337	79-159,173-206,213-289,321-340
Q11094	30-69	34-72
Q12152	41-287	39-295
Q12229	356-455	176-274,361-398,421-455
Q12241	190-252	207-264
Q12297	11-78	19-77
Q12348	430-540	528-545
Q12447	12-179	14-41,97-169
Q12888	1724-1848,1864-1964	1513-1567,1828-1847,1888-1893,1946-1960
Q13164	55-347	68-353
Q13191	36-349,931-970	83-129
Q13554	14-272	15-276,292-304
Q14005	216-302,355-440,1112-1197,1234-1319	218-300,355-445,1128-1189,1254-1319
Q14140	33-80
Q14679	604-947	611-647,701-870,878-940,1019-1078
Q14781	12-70	21-45,502-522
Q14966	676-751,905-979	932-958,1043-1071
Q15051	294-338,387-437	38-53,294-342,386-434
Q15386	45-74,744-1083	65-79,542-556,608-635,686-1083
Q15696	198-304	259-334
Q16254	43-65	36-55,180-194,394-413
Q16384	20-83
Q16VD3	107-147	128-139
Q17282	92-144
Q17388	952-1063,1384-1483	108-211,220-241,254-271,308-365,517-549,668-750,784-821,857-872,971-1030,1042-1066,1077-1099,1201-1238,1401-1482,1676-1715,1759-1776,1796-1821,1975-2002,2019-2025
Q17574	4-147,271-516	4-50,307-349,373-682
Q17Q91	14-50	39-56
Q17QK6	45-92,114-297	57-132,219-231,248-297
Q17RY0	472-563,580-662	472-507,520-553,612-665,677-703
Q18034	867-937	906-953
Q18ER3	1222-1367,1755-1911	33-43,121-170,352-478,506-549,584-595,817-1040,1062-1097,1229-1246,1330-1382,1467-1492,1542-1560,1585-1646,1852-1873,1907-1927,2042-2091,2178-2214
Q18GF5	17-86	9-69,75-192
Q19127	627-800	18-39,73-137,186-217,375-390,569-578,789-830,909-936,1271-1290
Q196W4	1-103	7-122
Q19970	54-178
Q1A5X6	47-67
Q1HVG2	111-217	168-223
Q1L6Q1	632-894	70-90,634-826,863-897
Q1M199	1-124,243-311	166-208,245-311
Q1RH27	215-499	39-86,227-235,251-272,368-480
Q1XDE4	4-120,139-204	4-206
Q20970	756-857	35-121,127-231,259-445,473-580,763-860
Q21341	23-107	20-25,31-40
Q23917	161-280	475-613,629-732
Q24009	172-239,324-392,805-868	206-213,294-302,352-366,372-444,458-482,820-859
Q24322	25-494	18-74,100-225,293-337,417-427,475-549
Q27324	24-155,343-606	26-63,345-610
Q27450	10-175	6-81,99-155
Q28068	28-98	3-247,278-305,325-389,417-463,485-490,533-588
Q28201	294-344	248-265,301-351
Q283Q6	27-117	58-73,130-151
Q29099	59-143,184-260,363-437,480-555	108-133,217-262,367-425,479-557
Q297U0	151-237	165-192
Q29CV2	8-85	833-873
Q29HW3	141-366,1635-1774	104-125,179-237,280-366,1639-1668,1711-1774
Q2FI55	680-733	488-691,700-769
Q2GSX8	65-143,153-230,246-323,349-471,676-753	65-141,150-230,244-321,363-378,459-472,715-745
Q2HJA8	174-247	26-60,222-232
Q2IL14	57-86,98-127	29-93,103-156
Q2IN45	28-269	42-132,161-268
Q2K6Q4	13-228	9-104,112-235
Q2KI78	39-132
Q2KII1	114-142
Q2L6L1	28-181	28-59,150-176
Q2M197	300-551	2-466,472-550
Q2MY50	32-229	26-95,342-380
Q2NKQ1	36-190,617-1081	44-86,318-355,606-622,959-1148
Q2T9P0	47-118	55-128
Q2TAL5	351-455	359-378,414-461
Q2TAL6	153-212,216-274	167-181,234-259
Q2TBA3	45-207,218-314	95-219,248-327,390-571,597-623
Q2TBN5	122-196
Q2V4F9	2-145	7-36,56-85,97-150,262-282,288-323,572-583,627-660
Q2WGN9	39-152	37-156
Q32LM4	16-61	15-68,251-318,359-404
Q32MK0	515-770	510-774
Q32PB2	43-77	45-55
Q338N2	132-166
Q3B807	145-178,343-376,456-504,522-571	467-500
Q3E875	139-367	154-295
Q3EBY8	2-50	94-120,255-282,378-421
Q3ED68	238-339	134-193,278-289,326-359
Q3LHL9	1510-1634	1245-1250,1539-1566,1592-1619
Q3T0T0	70-325	73-184,204-238,291-331
Q3UG98	34-181	9-45,80-181
Q3US16	1-82,182-298	244-268
Q3V0G7	214-430,512-824	147-155,243-305,347-430,546-587,746-822
Q3ZBA7	39-85	46-81,299-306,356-434
Q3ZBT6	118-196	129-196
Q43349	99-177,257-335	99-177,267-335
Q44052	500-640	66-161,359-364,390-399,433-462,537-568,615-641
Q44407	22-164	39-258,287-339
Q44504	18-208	49-126,171-214
Q45057	3-149	3-152,181-211
Q45827	393-597	246-277,336-362,390-597
Q46072	1-89,117-476,550-654	13-79,111-147,173-357,370-467,572-662
Q46864	74-127	24-51,119-131
Q47005	1-58	3-79,95-286
Q47679	4-256	3-51,60-256
Q47840	2-68	10-69
Q47945	42-145,189-304,327-417	49-176,189-217,264-276,404-437
Q47UY2	17-188	11-188,230-245,269-344
Q48468	37-284,323-384	17-88,106-145,163-200,350-389
Q497V5	939-1012	212-394,410-456,510-708,719-813,902-1015
Q4FPS7	9-214	15-87,97-112,126-165,190-214
Q4J946	128-183	21-38,63-129,150-173,231-258,269-281
Q4KUS1	76-123,127-177,179-226,228-272	48-87,134-176
Q4P0Y5	236-477,531-747	204-253,279-306,314-409,562-577,645-717
Q4P6D5	294-376	212-231,237-249
Q4P7Q1	22-153	34-66,80-155
Q4PB75	1-179,186-221,333-368,477-652	2-173,293-334,348-370,387-420,524-622,641-654
Q4PBP5	108-421	118-143,179-202,374-389,401-448
Q4QNL5	22-197	16-71,118-216
Q4R910	305-345	41-108,147-169,191-211,311-345
Q4UU85	29-147,199-320	28-116,178-370
Q4V7P7	104-225	127-159,175-192,199-226,391-452
Q4W815	143-239	54-87,102-242
Q4WYA1	421-601	10-24,426-484,527-553,586-597
Q50614	67-393,427-639	47-69,160-197,302-324,354-369,382-408,431-639
Q50862	32-252	25-241,247-260
Q51507	4-94	8-94
Q52107	23-89	23-91
Q52665	227-422	23-45,59-65,102-111,240-428
Q52999	39-168	32-117,131-147,175-198,258-280,410-426,527-544,599-615,980-1029
Q52KB5	39-105	83-99
Q53R41	777-837	43-81,161-216,409-421,549-647,677-684,730-745,773-847
Q53RT3	207-288	117-137,265-295
Q54B33	650-903	652-912
Q54BC9	605-902	591-834,888-904
Q54CV5	953-1298	64-176,1004-1033,1061-1088,1134-1152,1244-1255
Q54D67	186-311	74-109,267-335
Q54D84	122-189	123-309
Q54DF2	109-361,488-528,1008-1057	102-369,988-1060
Q54DH8	2129-2199	717-752,879-899,1050-1139,1249-1277,2151-2218
Q54DL7	17-249
Q54E35	129-328,383-569	271-316,406-572
Q54EH1	14-145	20-29,47-119
Q54EW0	218-547,666-1103	162-200,222-285,304-430,505-516,816-829,838-886,930-959
Q54F44	462-497,506-541,622-766,794-942	475-495,510-523,748-765,803-900,928-956,1103-1142
Q54FD5	374-499	13-54,414-452,470-504
Q54FF3	1058-1177,1316-1549	1066-1149,1317-1550
Q54FF4	141-339	155-249,267-310,590-603
Q54GB2	386-544	391-561
Q54HD2	1555-1958	1558-1714,1788-1895
Q54J14	484-671	489-669,713-738,789-804
Q54J98	51-238	62-206,224-240
Q54JA4	421-458,514-705	247-275,309-315,365-374,382-418,446-528,970-989,1221-1254,1579-1615
Q54KZ8	252-353	3-24,133-147,231-282,327-382
Q54LH8	31-283	31-270
Q54LR6	312-597	331-541,566-600
Q54MI9	754-970
Q54MJ9	1-350,605-806	305-342,358-376,641-655,686-705,765-790
Q54MV3	161-348	177-322,335-352
Q54N86	1-208,717-763	723-770,868-900,918-924,962-983,1116-1122
Q54NF8	382-399	41-51,136-165
Q54P70	631-765	645-766
Q54PP6	311-360
Q54PY1	216-366
Q54QI2	13-265	27-267
Q54QQ1	807-1072	807-1005,1037-1080
Q54R58	177-445	176-442
Q54R95	777-1054	779-818,828-935,941-989,1016-1049
Q54SC4	241-596
Q54ST3	20-125,443-503	20-134,441-493,671-692,777-824
Q54T01	619-958	717-755,808-958
Q54T16	333-361
Q54UL8	714-981	714-798,814-983
Q54VF1	54-232,351-504	40-335,454-493
Q54VW7	381-594	18-168,177-322
Q54WD7	4-617	5-98,461-564,593-616
Q54XQ2	487-603,842-1097	835-1095
Q54Y18	508-582
Q54Y73	419-447
Q54YF2	31-284,679-727	31-292,645-727
Q54YV1	20-204,239-296	29-175,191-205
Q54ZN3	508-849	509-543,562-654,825-854
Q556J6	4-381	10-233
Q55940	38-132	50-132
Q559A0	56-251	69-108,127-256
Q55A66	19-103,909-1042	7-32,82-95
Q55BI8	3-142	6-141
Q55BM1	636-954	659-780,788-895,938-948
Q55CN0	33-77	14-81,177-190
Q55D17	37-249	47-260,341-448,636-681
Q55D99	817-830,911-1164	929-1177
Q55DK2	8-488	10-90,308-428,456-487
Q55DW9	855-1043
Q55E93	274-309
Q55EI8	758-1008	756-1014
Q55FJ0	463-801,1064-1400	495-536,694-744,1443-1488,1586-1612,1946-1985,2084-2099
Q55GN6	316-718	385-403,431-470,483-516,545-577,662-674,705-719
Q55GU0	662-916	662-696,708-916
Q56564	1-148	6-56,62-165
Q568K5	63-216	53-95,114-219
Q57252	48-284,665-696	27-196,271-325,347-553,575-625,679-717,808-840,864-875,930-939,953-1027
Q57610	2-30,38-67	8-69
Q57748	1-60	7-78,88-296
Q57885	14-77,106-163	11-77,96-107,130-182
Q57976	28-87,91-156	14-163
Q57KZ6	162-241,247-326	39-113,184-350
Q57QC4	215-266,274-481	8-48,144-232,243-296,309-328,340-482
Q58059	45-318	29-52,64-71,108-142,219-297,310-333
Q58074	20-77	35-77
Q58186	131-303	8-67,113-149,167-237,247-327,337-366
Q58221	273-439	87-115,244-333,339-383,396-439
Q58604	75-226	69-108,121-142,160-226
Q58799	13-133,139-195,217-274	24-82,89-123,131-190,221-270
Q58845	110-140	3-72,119-209,229-238,270-289,334-371
Q58981	35-230,232-490	38-109,146-287,323-491
Q58DF9	30-133	27-154
Q59146	422-548	38-84,110-121,156-187,210-254,296-306,370-391,426-548
Q5A4G9	210-268	17-81,225-271,364-408,565-572
Q5AAJ7	303-353	331-354
Q5AGC7	15-296	31-43,84-128,164-203,238-260
Q5B8X6	146-364	165-245
Q5BI42	320-541,557-639,889-934	327-372,613-622,667-705,842-863,895-917,925-936,952-976,1045-1067,1158-1173
Q5DT21	26-86	55-86
Q5E9X5	203-477	29-34,202-273,296-408,427-456,467-490
Q5F349	83-353	80-164,189-271,310-336
Q5HEG2	1-125,143-238	2-117,143-238
Q5HN96	139-245	214-247
Q5HR29	130-349	123-352
Q5HZT9	57-132	58-131,174-180,243-270
Q5IJ48	67-106,223-259,261-318,396-603,605-641,647-805,807-843,871-1054,1056-1092,1094-1130,1134-1171,1173-1209	27-54,75-289,298-449,459-484,542-555,616-753,806-876,966-1030,1060-1237
Q5JKN1	56-340	58-353
Q5KB66	224-413	51-69,122-172,229-271,288-363,377-388,426-435
Q5KFQ8	16-148,257-316	27-147,335-347
Q5KPU1	183-356,430-572	185-385,434-556
Q5M8Z2	56-102	66-110
Q5N806	51-116	83-153
Q5PB43	3-204	8-92,102-196
Q5PEA9	280-543	323-345,355-398,433-459,486-543
Q5PQ50	8-264	45-72,129-152,211-281,300-322,356-365
Q5R9A7	759-837	39-102,217-276,332-377,541-547,749-840
Q5RBI7	86-168,210-293	124-166,220-301
Q5S7T7	164-307	168-305,315-322
Q5SUE7	138-206,291-617	146-208,300-373,447-539,583-619
Q5SZI1	172-214	39-98,106-168
Q5T1M5	197-290
Q5T230	279-310
Q5T3I0	11-57
Q5TJ56	6-373,532-1054,1083-1158	92-227,249-277,316-342,771-793,808-957,995-1036
Q5U3N0	1-93	2-96,368-409,421-501,525-549
Q5UP54	33-139	55-158
Q5UP57	128-238	61-85,116-147,165-242
Q5UP77	109-208	103-154,177-221
Q5UP79	389-561	397-501,525-556,590-600,638-673
Q5UPB5	16-87	10-84,133-206,223-240
Q5UPJ4	872-1030	854-1051,1116-1136,1172-1235
Q5UQ40	899-1082	944-954,1031-1066,1140-1281
Q5UQA8	76-143	84-98
Q5UQC1	10-314	9-234
Q5UQP2	58-239	53-121,142-258,325-332
Q5UQW0	108-315	113-177,255-275,295-326,524-529,618-726
Q5UQY3	1-127	60-114,233-314
Q5UR20	656-865,947-1116	654-911,925-959,1016-1135
Q5UR25	212-345	261-346
Q5UR69	432-683	170-202,315-354,396-517,563-688
Q5UYF3	290-369	1-72,97-180,204-256,292-375,401-413,432-584
Q5V3R2	8-185	12-79,117-185
Q5VMP0	14-60	16-63,273-330,430-477
Q5VUJ9	150-185,228-263	156-269
Q5VV42	64-172,431-493	62-171,208-499
Q5VYJ5	1-112,118-156,159-320,345-382,384-552,559-597,601-761,778-976,1049-1086,1093-1258,1268-1305,1312-1348,1351-1389	6-115,155-324,438-498,511-566,607-628,643-762,825-843,1172-1199,1229-1300,1324-1448
Q5VZP5	201-259	131-275
Q5WL64	2-133	6-140
Q5XAF5	2-130,166-330	24-133,168-330
Q5XIC8	172-278	118-130,172-279
Q5XX13	276-323	46-68,272-339,679-692
Q5YDB6	151-401,724-792,855-925	131-145,271-283,293-304
Q5Z5Q3	384-637	413-451,700-711
Q5Z8P2	72-147	62-179,194-379,386-431
Q5ZHY5	237-311	46-134,299-314
Q5ZKK1	57-159,236-306	83-104,117-164,270-298
Q5ZLN5	104-262	24-57,68-79,107-180,191-261
Q5ZM39	32-99	696-708
Q5ZPR3	29-139,145-238,243-357,363-456	28-75,105-144,162-188,213-232,264-297,306-365,375-416,436-500
Q601U6	39-153,386-460	21-194,210-279,291-468,476-635,649-718
Q60348	293-421	7-75,130-151,296-307,388-428,561-573,620-705,714-772
Q60472	185-382,396-485,633-667	42-151,180-364,474-565,609-675
Q60767	33-211,225-341,368-486,493-625,652-791,959-1092,1111-1223,1252-1375,1402-1514,1543-1662	38-137,158-344,377-491,504-532,551-575,594-629,667-758,783-808,818-938,969-1032,1079-1107,1123-1230,1270-1362,1422-1515,1559-1676
Q60LV7	5-274	57-228,234-315
Q60YJ7	289-400	12-42,68-106,123-132,222-413
Q61010	14-171	25-58,75-87,113-127,152-160,495-568,579-602,609-620
Q61CX7	52-120	53-106
Q61DH4	109-142	117-147,194-221
Q63190	1-45
Q63317	27-119	69-135
Q64124	91-131	103-139
Q645M6	3-81,97-181	11-58,115-180
Q653H7	615-693	175-232,333-399,624-694
Q658N2	142-234,245-340	175-235,277-332,436-446,481-521
Q65Z40	635-1179	658-672,811-850,864-869,875-896,957-995
Q66IJ0	173-253	198-254
Q67726	1181-1307	998-1060,1122-1233,1243-1269,1283-1436
Q67NG0	12-195	12-184,192-202
Q680Q4	11-45	239-248,280-309,423-446
Q68D85	27-138,143-244	38-85,137-144,163-183,208-241
Q68G75	1-45
Q6A0A2	152-309
Q6AZT6	46-138	46-52,58-85,308-370,411-441,470-522
Q6BH66	95-368	88-105,169-236,251-273,290-306,324-374,393-417,452-493,532-582,598-650,733-764
Q6BWZ7	252-331
Q6C435	128-160,166-224	25-37,175-240,279-308,512-530
Q6C449	845-934	876-899,913-936
Q6C7G8	133-194
Q6CPC2	1086-1195	860-905,983-1015,1086-1150,1164-1211
Q6DFV7	807-943	136-162,779-943
Q6DGZ0	70-116	221-262
Q6DHR3	76-206,246-494	97-133,247-282,307-494
Q6DN14	248-344,457-553,613-708	264-364,489-577,629-720,798-805
Q6E3F0	458-540	261-288,487-551
Q6FIP7	266-371	43-51
Q6FJ48	316-441	152-196,230-283,314-383,422-449
Q6FKK0	3-385	22-155,241-265,345-354
Q6FR93	283-429	312-337,397-428,586-608,730-753
Q6GKL1	12-74	20-78,142-191
Q6GL38	153-228	104-120,185-201
Q6GYQ0	1796-2004	133-162,231-257,1186-1205,1293-1375,1510-1546,1553-1577,1592-1617,1821-2011
Q6H543	178-282	178-200,248-282
Q6H874	162-362,421-565	169-384,428-554
Q6IUP1	72-106
Q6L171	187-294	26-164,170-257,281-313
Q6L5C4	228-468	242-307,318-481
Q6NJ43	292-373	48-131,253-288,314-366,398-406,526-555
Q6NPN5	41-90	42-126,186-313,390-413
Q6NTN5	17-85,115-297,350-419,869-955,1105-1613,1767-1871	8-89,119-180,200-276,285-310,361-372,595-627,911-936,1138-1199,1368-1550,1580-1614,1839-1873
Q6NYD7	1-114
Q6NYU6	28-102
Q6P0N0	875-930
Q6PI47	12-80	10-98
Q6QHK4	78-118	81-120
Q6R5P0	772-918	81-119,296-348,769-926
Q6R7K3	435-579	87-338
Q6S003	10-338	11-89,120-159,385-421,1504-1517,1862-1873
Q6UKI2	203-254	33-80,243-312
Q6UXK2	233-371	16-126,136-143,181-234,258-280,341-377,489-498,531-571
Q6UXM1	499-598,603-692,697-783	66-79,170-199,258-265,399-414,425-430,567-644,662-719,728-738,747-790,829-843
Q6UXN8	120-233	44-71,118-162,168-241
Q6UXZ0	30-114,122-207	12-24,43-169,183-222,252-262
Q6W8W4	776-940,1832-1957	481-540,794-935,976-998,1269-1358,1421-1462,1788-1866,1878-1960,1992-2031,2048-2095
Q6WKZ4	5-108,1226-1273	96-125
Q6XNL5	593-718	647-655,734-751
Q6ZMC9	40-158,168-251	48-169,182-208,239-280
Q6ZMZ3	917-975	220-231,477-511,532-565
Q6ZQ12	8-77,197-232,234-269
Q6ZU64	877-986	147-355,386-399,421-553,697-731,795-870,906-968,1007-1034,1054-1084,1253-1260,1281-1304,1325-1406,1480-1527
Q6ZUM4	8-69,246-280,299-333,411-444,496-612,697-886	15-49,773-889
Q740Y5	98-294	94-221,232-255,265-300
Q74RF8	92-288	37-52,59-64,95-297
Q754R2	1-72,434-472	3-72,268-304,317-383,444-472
Q757A5	191-234	207-213
Q75AL5	245-404	31-59,74-89,226-242,285-332,342-463
Q75BG6	91-163	96-166,264-287
Q75BK1	101-227	23-82,101-233
Q75BU2	280-398	82-109,209-268,313-355,366-403
Q75CD6	238-343	240-274
Q75D46	56-372	64-324,341-377
Q75E19	70-180	68-129,176-206
Q75NR7	506-684,705-872	498-847,928-980,1161-1216
Q75SY5	70-217	77-217
Q76CA1	40-82	40-78
Q76NI1	37-217,444-608,1246-1371,1468-1719	1274-1296,1319-1353,1483-1497,1541-1712
Q7G193	19-108,246-427	21-131,260-339,476-562,610-1362
Q7KM13	114-156,174-210	177-194
Q7KRY6	47-328	47-76,127-350
Q7L4P6	302-408
Q7L8L6	697-757	190-223,308-319,343-363,411-510,586-611,694-764
Q7M3Y0	11-138	1-143
Q7MUW2	99-172	5-11,25-35,90-175
Q7NBH9	355-419	12-285,301-335,370-389,407-420
Q7QIQ6	363-397,432-478,514-551	31-137,187-349,375-409,468-555,578-607
Q7SB65	743-832	765-785,812-833
Q7SYJ9	46-109
Q7SZL5	731-774
Q7TN88	33-152,160-251,255-346,424-1125,1280-1329,1391-1508	7-15,36-108,152-181,262-291,310-333,447-496,534-575,588-610,630-712,765-866,1049-1059,1163-1211,1284-1296,1311-1343,1389-1396,1407-1495,1501-1570,1591-1624,1843-1874,1992-2003,2150-2231,2240-2246,2334-2409
Q7TT41	40-156	31-151,212-254,294-379,402-419,428-497,506-514
Q7TX80	18-125,154-267	8-129,170-244,250-277
Q7U6F4	266-449	6-144,156-455
Q7VNT5	107-166	34-96,111-171
Q7VRA5	222-513	226-278,395-522
Q7XJS0	134-252	15-43,231-306,379-473
Q7XTS3	410-521,720-1023	223-253,277-369,387-424,445-463,586-634,714-728,771-801,841-892,906-924,955-965,971-1023
Q7Z2Y5	25-313,1209-1552	22-309,1358-1386
Q7Z3H4	327-392	326-372
Q7Z401	203-276,308-492,558-632	8-25,45-72,115-142,171-283,320-338,348-359,444-502,570-597,1676-1699,1714-1743,1767-1835
Q7Z4K8	370-427,430-747	38-64,233-271,602-622,692-744
Q7Z4V5	7-64	10-20
Q7Z6J2	101-190	146-190
Q801X7	3-134	17-142
Q80Y24	18-126,128-317	136-309
Q83883	532-1269,1516-1637	352-383,556-573,826-836,1233-1272,1463-1471,1481-1552,1671-1702
Q83BS0	140-206,308-374	17-60,98-351,482-496
Q83BT6	8-63	10-48,132-216
Q84TX2	2028-2046
Q84YK8	100-236,242-941	138-145,183-261,345-350,451-466,500-522,540-576,713-760,770-796
Q865F0	96-135
Q867T7	573-604	25-79,102-123
Q869S5	1050-1276,1519-1633	930-964,1028-1291,1313-1392,1571-1637
Q869Z0	28-140	26-199,320-385
Q86AE1	33-294	32-237,264-296
Q86B47	359-548,616-789	331-370,404-541,624-695,830-858
Q86HX9	649-704
Q86IV4	15-112	16-65,85-111,235-273,322-328,435-440
Q86T13	33-173,245-287	36-113,209-290
Q86TU7	80-320	75-129,276-284,305-346,458-486
Q86W28	33-131,204-527	53-122,203-235,243-408,457-522,604-635,721-762,786-821,881-894,961-1048
Q86WI3	222-539	8-15,218-421,457-494,728-741,753-783,1032-1042,1579-1636,1750-1811,1845-1866
Q86X24	24-226	62-124,154-231
Q86XD8	28-103	36-81
Q875B6	537-599,673-718
Q87K77	6-121,158-263	5-123,168-192,202-263
Q87KW0	468-613	58-90,99-156,224-318,398-427,516-613
Q89182	17-121
Q89AS6	4-87	24-87
Q8AWW5	47-124,346-403,413-469,481-510,517-544,551-576,579-604,618-675,689-747,763-821,829-886	846-869
Q8AXS4	62-163	77-167
Q8BHA1	268-371	37-64,100-144,220-304,339-374
Q8BLY1	36-88,91-157,234-302,369-404,406-441	255-294,377-404
Q8BSI6	124-189
Q8BT20	49-105	57-105
Q8BVM2	76-247	71-247,334-356
Q8BW88	20-135	20-66,109-136,367-404
Q8BX57	14-481,548-567	49-111,189-240,326-356
Q8C5W0	1-288	35-77,112-128,216-267,274-282
Q8C6P8	15-88	23-54,347-366
Q8CB44	500-578	267-306,379-387,546-560
Q8CE22	225-263,268-333,339-388	231-251,307-353,376-390
Q8CE33	95-171,206-308	78-332,356-433,503-572
Q8CHC4	119-442,894-971	66-136,162-349,365-406,429-458,586-595,614-838,860-874
Q8EA81	6-110	6-108
Q8EUC1	40-110	5-213
Q8EUR3	24-435	20-142,310-454,471-519,530-552
Q8FNR0	67-147,177-255	67-104,193-276
Q8FPZ7	857-938	269-670,692-747,756-938
Q8GP19	245-459	8-21,141-160,183-301,320-458
Q8GWP0	10-117	24-69,100-118
Q8GY55	151-186	166-173
Q8I1I3	18-248,305-364	122-150,318-369
Q8I8V0	69-121	12-45,88-118,179-197,268-307
Q8ID92	4-141	8-117,127-143
Q8INF0	421-549	6-26,32-188,205-280,321-336,420-498,507-599
Q8IS15	223-255,426-551,585-816	444-478,503-529,577-808
Q8IUN9	188-305	191-316
Q8IVL1	85-192	89-185,2041-2054,2110-2169,2195-2210,2265-2285,2339-2361
Q8IW00	24-155	113-150
Q8IX05	32-152	42-156
Q8IXT5	155-230,284-360,400-477,925-1001	10-63,163-230,317-361,409-463,937-1001
Q8IYR2	460-578	73-179,252-262,525-575,716-796
Q8IZ96	17-135
Q8IZD9	6-67,418-654,1122-1630	16-61,216-267,318-330,421-513,618-655,667-678,798-825,840-887,1021-1071,1103-1148,1186-1192,1234-1253,1323-1375,1415-1443,1507-1523,1541-1613
Q8K0L0	580-634	554-634
Q8K2C7	108-178	119-151,178-234
Q8K442	478-713,1284-1517	7-16,476-733,757-791,1316-1597
Q8L5W8	243-283	268-294
Q8L831	30-172	37-129,216-255,328-347,396-560,594-646,670-772
Q8L936	29-167	8-28,78-126,150-166,191-291
Q8LB17	361-401	20-105,142-153,187-221
Q8MLZ5	40-383,395-474,563-757	361-372,397-461,632-648,668-724,746-762
Q8MQW8	474-567,1532-1674,1690-1778	474-532,1584-1672
Q8MUC5	135-198	135-217
Q8MY85	22-115,180-260,297-387,585-862	245-277,308-319,587-683,709-877
Q8N205	347-404	176-191
Q8N2E2	424-641,1177-1216,1294-1326,1358-1390,1422-1486,1518-1582	94-146,253-266,298-334,484-575,827-868,884-921,1055-1131,1147-1273,1304-1590
Q8N336	133-314	59-93,184-197,276-319
Q8N398	1-138,365-538	15-82,118-169,393-419,454-578
Q8N3C7	303-345,505-547,644-686	43-69,163-213,301-349,487-549,634-696
Q8N8H1	24-97	22-75,174-187
Q8N9S9	1-109	6-11,22-176,276-327,349-377
Q8N9U0	353-456	228-341,347-490
Q8NCN2	36-100	36-140,400-406
Q8NCP5	31-98	13-65,94-124,511-522
Q8NDB2	200-327	118-154,249-282,360-395
Q8NE09	852-980,1021-1145	25-63,181-197,678-701,863-890,955-971,1077-1148
Q8NFA0	91-126,228-299,369-585	49-83,175-259,271-287,363-375,554-602,780-844,881-917,953-964,1189-1201,1254-1326,1532-1569
Q8NFJ8	255-297	264-300
Q8NHP6	82-239,327-445	49-87,106-241,361-417,437-446
Q8P5F9	3-307	7-43,77-263,287-314
Q8PK58	28-97	33-271
Q8PV18	112-174	38-57,111-166
Q8R0F5	36-114	32-110
Q8R3V6	50-93	63-92
Q8RWN7	433-807	673-691,713-807,823-847
Q8RXR2	621-677,699-763	129-155,229-306,461-555,590-597,629-676,709-764
Q8S4P6	565-615,777-897	171-203,592-615,797-905
Q8SQ21	55-163	49-118,126-163
Q8SS86	341-411	247-455
Q8SSE7	1085-1550,1650-1935	1052-1066,1383-1389,1466-1490,1496-1509,1619-1728,1768-1817,1827-1887,1920-1935
Q8SVC0	166-267
Q8T2I8	18-268	19-275,803-838,895-998,1074-1134
Q8TAB3	22-346,350-563,569-672	20-51,80-714
Q8TAZ6	82-204	76-94
Q8TBE0	624-779	633-673,689-714,765-780
Q8TC99	179-279
Q8TCJ0	226-274	7-31,145-174,265-367
Q8TCX5	108-482,538-617	125-153,165-273,449-463,542-608
Q8TDM6	620-796,1350-1429,1501-1582,1593-1661,1722-1905	692-709,762-799,1393-1426,1503-1558,1605-1657,1734-1778,1804-1844,1868-1919
Q8TDQ0	22-124	26-136,263-273
Q8TF44	307-411	311-421
Q8UAA8	20-114	29-117
Q8UVC3	555-584,951-980	207-217,239-249,275-283
Q8V2V1	3-106	6-51,68-108
Q8VBU8	234-330
Q8VXV4	20-85	24-78,110-121,145-191,269-280
Q8VZJ1	217-344	86-108,222-303,319-345
Q8W3K0	146-464	3-94,101-134,158-248,259-528,588-670,755-779,785-863,1098-1138
Q8W4J8	113-148
Q8WQC0	358-411,682-800	699-724,748-765,771-800
Q8WTR8	157-324,345-475	23-40,63-91,239-263,360-366,416-470
Q8WUF5	758-820	644-743,781-821
Q8WWU7	44-267	50-61,83-107,142-161,289-306,315-325
Q8WXS8	259-607,847-1022,1059-1097	35-60,107-141,152-215,268-320,331-348,739-830,854-873
Q8WYQ5	301-334,511-578,620-685	489-500,542-560
Q8X0S9	1170-1292,1297-1313	313-352,475-527,1183-1313
Q8XZI4	201-283	11-78,239-293,329-462
Q8YKE7	32-162	39-169
Q8YNL5	87-151	113-140,226-255,286-316,404-432,461-518,529-575
Q8Z9E1	67-536	49-196,226-294,492-500,509-536
Q90X38	176-222,250-277,447-474	407-506
Q90YC2	379-437,440-495,497-544,552-596	237-318,355-377,455-481,493-608
Q91FB1	49-187	63-145,177-192
Q91FI4	30-102	32-94
Q91VF5	33-106,221-371	88-106
Q91VW5	2178-2225
Q91VX2	48-92
Q91W92	38-52
Q91XE9	267-302
Q921F4	125-199,215-293,384-458	128-197,228-300,409-427,447-461,510-591
Q92213	764-1018	15-43,108-173,199-245,346-380,391-404,429-436,479-486,673-687,720-767,879-1020
Q92564	101-287	129-158,164-292
Q92830	503-656,745-815	292-307,524-601,635-676,759-811,823-837
Q92995	652-693,727-767	45-76,91-100,338-368,543-614,761-774,807-863
Q93243	303-343,350-458,576-627	131-232,371-467,708-719,747-765
Q93V43	42-100,151-172	70-94
Q93XX4	269-365	7-22,32-44,67-80,122-164,179-266,300-370,388-399
Q93XX5	76-232	81-96,123-152,171-179,203-254,285-362
Q94CG2	33-95	43-105
Q94KK6	173-235	34-59,185-242
Q95RJ9	4-36,41-84	6-87,342-350,590-600
Q96BP2	33-80
Q96C12	748-816	144-276,318-340,377-385,411-424,576-583,647-683
Q96C74	17-46	18-50,121-181
Q96DX4	300-483	147-159,165-184,343-384,424-458,551-569
Q96F81	486-658	299-355,564-584,623-651,1030-1041,1049-1056,1075-1112,1120-1138
Q96G74	213-341	300-312,323-349
Q96IW7	8-119	54-122,149-157,276-285
Q96IZ5	309-387	319-386
Q96KP1	8-93	22-90,173-190,280-337,357-386,714-811,823-897
Q96LT9	27-102,420-503	43-100,164-192,423-457,465-504
Q96NA8	416-478	431-502
Q96NW4	233-371	29-42,725-740,955-962
Q96NY7	533-704	490-538,593-607,637-704
Q96QC0	73-147	82-104
Q96S21	175-228	13-179
Q96T23	17-84
Q975H1	13-183	13-112
Q99316	27-172	42-151
Q99335	20-79,140-315	17-62,120-126,142-226,243-326,340-431
Q99JV5	16-224	53-224
Q99LJ5	36-155	144-154
Q99MQ1	134-201,286-350,875-938	152-175,196-205,294-359,369-417,899-928
Q9AT61	51-152	57-113
Q9BQG2	319-453	62-71,151-169,282-296,320-435,444-462
Q9BSJ8	316-417,465-558,634-735,785-877,972-1077	144-310,330-348,358-426,439-464,672-742,809-885,1004-1096
Q9BX59	181-297,304-394	43-51,58-70,127-160,193-250,282-342,355-434
Q9BXJ4	51-246	136-246
Q9BXY5	445-552	328-364,448-557
Q9BY84	22-137,227-289	12-51,93-116,172-299
Q9BYH1	281-389,391-450,452-562,565-626,628-739,743-802,804-867,871-932	303-454,584-605,652-698,762-811,834-869,885-941,977-1016
Q9BYL1	118-184	158-169
Q9BZ19	96-172	188-197,306-333
Q9BZD7	20-65
Q9C0J9	58-100,131-166
Q9C6Z0	51-98	61-88,108-124,130-176,257-286,311-332,343-398
Q9C8K7	18-64	27-61,196-217,279-327,422-446
Q9C948	15-63	20-64,117-267
Q9C9X5	26-158	1-112,211-261
Q9CA64	20-66
Q9CIV6	2-123	17-123
Q9CWK3	281-339	102-120,287-342
Q9CZX5	26-72
Q9D0K1	274-338	249-262,275-338
Q9D176	30-93	53-101
Q9D1D6	59-92	134-245
Q9D2J4	23-134,145-229	32-90,100-243
Q9D3V1	397-426	52-66,399-410
Q9D666	751-912	787-913
Q9D9J7	167-251
Q9EPQ8	1198-1219	1735-1752,1876-1930
Q9EQS9	27-136,142-228,241-329,334-420,428-521,526-618,629-734,748-841,846-941	43-85,114-429,484-523,552-621,638-678,699-735,763-837,843-890,905-945,956-969
Q9ERD6	49-287,464-576	51-219,231-266,549-557,571-577
Q9ES64	87-171,211-295,752-839	92-175,219-292,801-820
Q9ESS0	169-286,386-456	168-201,228-264,335-462
Q9FGD7	422-765	21-61,92-151,413-651,705-753
Q9FGI6	72-150	75-279,285-410,433-487,515-523,592-683,718-748
Q9FHK0	68-114	70-120,138-166
Q9GK77	24-111,116-208,215-302
Q9GPH3	193-221
Q9GV36	267-409,413-560,564-707	262-360,373-416,498-557,597-850
Q9H095	393-422	389-413
Q9H0D2	1072-1164,1179-1230	1099-1105,1145-1226
Q9H0M4	317-383
Q9H254	1-282,2418-2527	60-116,158-292,475-578,628-643,649-659,854-866,885-899,945-953,1150-1156,1211-1221,1296-1309,1342-1363,1418-1433,1513-1520,1532-1544,1635-1645,1674-1691,1824-1857,1875-1939,1985-2053,2446-2462,2480-2524
Q9H2A3	110-165	151-167
Q9H4M7	54-153	55-108,127-145
Q9H5V8	417-544	78-102,126-138,502-512
Q9H6X2	44-215	39-106,112-158,173-219,260-271
Q9H8E8	638-782	101-117,147-205,570-587,754-768
Q9HC52	11-69	9-44
Q9HC96	13-321	53-190,243-271,311-349,364-407,463-494,521-526,542-590,618-653
Q9HGP0	1-61	17-74
Q9HKJ3	144-202	27-133,149-204
Q9I9N6	1-91,112-203	191-203
Q9IBG7	339-1142,1146-1319,1321-1924,1928-1988,1993-2205,2259-2319	125-146,331-400,856-890,1699-1719,2007-2162,2207-2286,2318-2327
Q9ICH6	84-187	93-106
Q9J524	80-120	83-125
Q9JIK1	40-240,252-462	38-144,158-375
Q9KBQ0	1-70	5-64,89-150,163-240,264-359
Q9KMA5	45-98	7-18,47-104
Q9KPI4	1-58	3-78,118-174,193-232,259-279
Q9LD37	734-763	516-522,529-684,693-755
Q9LDU5	92-127	112-128
Q9LH89	241-351	278-295
Q9LNP9	187-494	193-274,331-461,484-511
Q9LS25	614-696	239-305,390-410,418-473,525-552,663-705
Q9LU24	1-48	9-65,118-171,197-276,294-320
Q9LUJ0	1-50	9-48,124-204,235-250
Q9LX82	4-111	33-107
Q9LYU8	406-549	96-143,197-244,265-455,477-569
Q9LZ98	14-257	13-100,144-254,302-328
Q9LZR8	330-411	64-217,261-315,379-421
Q9M2Z4	70-167	77-136,152-172
Q9MA60	461-884	533-666
Q9NBL2	10-90	20-81,264-299,340-373
Q9NQ25	131-206	27-61,81-137,156-208
Q9NQT8	1-278,471-535,1721-1763	49-234,308-362,800-807,871-906,942-960,1014-1052,1745-1764
Q9NQZ3	40-115,205-280,370-445,500-520,524-544,549-569,572-592,596-616,620-640,644-664,668-688,692-712	45-111,202-264,371-444
Q9NRP7	4-254	5-261,856-861,913-932,1038-1058
Q9NRR4	876-1056,1107-1233,1260-1334	571-668,678-690,976-1072,1113-1207,1217-1335
Q9NVD3	34-279	47-92,182-197,257-303
Q9NZJ9	18-144	17-69,115-150
Q9NZU7	225-296,302-337,339-370	247-370
Q9P212	531-790,1392-1540,1730-1846,1856-1956,2012-2114,2135-2238	702-707,866-896,940-957,977-1006,1025-1052,1327-1343,1365-1381,1403-1423,1462-1517,1527-1536,1756-1787,1835-1850,1866-1992
Q9P283	103-553,664-720,722-771,853-908,910-1010	103-113,122-422,452-570,686-698,860-929
Q9P6M8	19-102,222-292,401-474	17-56,69-106,197-278,382-464
Q9P6P9	180-418	333-358,389-425
Q9P7G6	86-137	102-140,165-171,477-527
Q9P7T8	744-914,1160-1334	20-97,111-146,174-192,273-328,735-793,848-899,920-941,1089-1119,1225-1255,1299-1360,1415-1460
Q9PJK8	220-538	140-156,253-275,326-365,400-486,496-516
Q9PL93	9-111,118-219,237-327	14-41,73-175,186-218,239-335,369-902,948-1006
Q9PU53	664-717
Q9QUM4	145-228	39-53,97-225
Q9QZM9	86-132	88-149
Q9R000	5-64,150-209,216-305	2-33,230-309
Q9R1R4	528-585,718-775	18-74,294-302,485-506,537-593,607-621,670-697,728-824,944-964,982-1106
Q9R9I1	356-440	170-365,381-451
Q9S7G7	30-188	61-190
Q9SAG4	110-158	108-166,292-298,485-530
Q9SAK0	710-786	49-65,169-287,442-459,465-483,528-554,635-659
Q9SGI8	7-42,116-146	13-54,91-146
Q9SMY8	190-236	193-240
Q9SSQ2	49-95	60-106,179-187,254-294,324-423
Q9STS6	35-136	38-143
Q9STT8	618-852	365-402,430-457,609-937
Q9STX1	231-318	256-313
Q9SU29	95-171,272-296,532-873	297-311,511-586,599-873
Q9SVG4	83-257	88-259,301-308,435-450,474-539
Q9SX99	55-155	52-136,188-229
Q9SY29	66-170	45-79,313-326
Q9TUB3	183-211
Q9TZM3	969-1167,1694-1992	39-60,171-188,259-294,455-474,913-927,960-998,1020-1102,1139-1166,1180-1214,1239-1295,1310-1349,1464-1477,1553-1583,1686-1718,1769-1808,1831-1882,1894-1921,1960-1989,2064-2127,2153-2170,2197-2247,2268-2274
Q9U1M8	15-676,691-720,1155-1313,1318-1678,1894-2051,2060-2357	19-282,306-469,492-538,574-644,671-732,757-778,1207-1260,1321-1337,1400-1418,1424-1479,1642-1680,1946-2004,2123-2144,2184-2193,2274-2350
Q9U308	205-297,313-406,425-513,526-619	209-296,319-398,451-511,534-569,587-626,765-804,1085-1116,1135-1156
Q9UHD2	9-310	7-233,563-573
Q9UHF4	37-136,138-237	38-130,195-244
Q9UI95	13-203	20-52,74-104,125-135,182-204
Q9UJV3	340-709	74-108,202-232,440-455,591-713
Q9UK97	185-236	122-140,288-305,319-335,389-447
Q9UKK3	1-94,242-573,607-735,876-1046	10-90,155-200,261-307,317-365,384-398,406-454,524-571,621-688,716-745,878-930,1002-1028,1034-1064,1156-1177
Q9UKU9	269-489	55-73,152-184,291-493
Q9ULH4	289-375,418-510	26-54,121-135,235-327,338-374,470-497
Q9ULI0	975-1045	194-203,438-509,529-541,574-632,783-791,805-916,1006-1036,1050-1078
Q9UPU3	827-917	270-361,440-467,519-534,621-650,672-769,793-801,881-1065
Q9UPZ6	57-116,194-247,360-416,423-510,512-574,634-769,771-831,906-1033,1035-1284,1286-1412,1414-1475	67-102,115-139,207-232,593-611,998-1017,1289-1310,1413-1447,1598-1618
Q9UQB8	1-250,374-437	28-43
Q9US28	162-424	81-99,162-229,288-486,493-583
Q9USR1	24-104	18-112,174-278
Q9USS2	25-310	14-53,71-187,208-302
Q9UTH3	503-758	167-188,217-281,310-438,503-540,557-762
Q9UZ57	585-614,616-645	13-192,257-361,414-431,471-511,536-640
Q9V579	5-171	10-77,86-169
Q9V877	1-405	265-294,326-486
Q9V9A8	834-867	93-104,579-604
Q9VF30	430-627	183-210,248-292,347-380,418-428,434-636,771-793,873-885
Q9VGR7	15-82	68-114,135-181
Q9VGW1	18-366	6-298,328-373
Q9VHH9	180-348,1059-1105	109-382,1068-1147,1157-1175,1229-1237,1278-1298
Q9VJ07	418-653	56-67,451-465,562-668
Q9VKB4	185-369	181-394
Q9VWW0	198-257,328-349
Q9VXK6	254-415	33-46,72-145,307-312,333-374
Q9VYD1	1307-1483,1486-1502,1963-1996	1348-1498
Q9VZZ9	3-113	3-112
Q9W1X4	650-672,767-788	40-66,94-126,142-169,278-337,349-357
Q9W261	428-559	496-564
Q9W3W5	119-261,279-311,315-407,412-441	281-419
Q9W4D2	724-801	199-248,379-388,443-464,500-616,724-797
Q9W4S7	639-678	244-265
Q9W5U2	689-744,797-850,866-920,1826-1878	218-432,438-474,504-515,534-590,703-745,813-845,872-894,964-1018,1027-1094,1107-1313,1421-1539,1564-1665,1694-1730,1736-1776,1833-1875,1908-1964,1974-2165,2186-2280
Q9WV89	19-105,500-533	35-97,503-525
Q9WVH6	288-508	41-49,306-509
Q9X1G3	248-327	1-57,67-97,108-363
Q9X1X1	389-488	7-104,121-179,764-852
Q9X6X4	224-356	35-54,75-99,128-242,248-259,343-357
Q9XDP1	28-221	38-95,185-222
Q9XIA2	105-156	363-406
Q9XVN3	684-746	567-585,734-756
Q9XZH7	68-137,141-214,232-301,305-375,419-488,492-565	92-201,265-288,306-316,329-361,449-500,521-580
Q9Y2Y4	29-87
Q9Y3R0	53-136,150-238,252-336,472-561,573-658,673-755,1004-1086	83-140,149-164,221-240,249-256,304-334,477-559,626-633,680-750,1009-1087
Q9Y4C4	403-649	355-399,468-548,705-752,849-860,896-944,961-988,1013-1035
Q9Y679	362-404	232-267,284-331,385-409
Q9Y692	82-166	123-169
Q9Y6Y8	644-707,779-989	333-360,465-478,502-598,948-994
Q9Y7J5	158-343	149-390
Q9Y7J6	54-314	60-324,455-520
Q9Y7J9	847-958	922-953
Q9YAD5	9-101	68-114,133-173
Q9Z3R6	109-325	76-331
Q9Z7F9	38-274,309-511	107-142,153-187,228-272,382-429,475-521
Q9ZJ93	1-208	6-28,54-91,136-208
Q9ZL29	113-236	11-56,117-239
Q9ZMP2	162-189,396-423	67-146,167-231,309-385,402-459,496-502
Q9ZN78	8-68	11-60,124-177
Q9ZNI1	241-378	180-222,355-363,369-383
Q9ZPE4	7-54	9-57,121-127
Q9ZR09	23-71,416-466	19-72,390-418,451-473
Q9ZUB8	319-365	66-73,241-287,319-368,383-390
Q9ZUG9	158-198
